# Supplementary material for: Single cell RNA-sequencing reveals no evidence for meiotic sex chromosome inactivation in the threespine stickleback fish
Source: PLoS Genet. 2025 Sep 29;21(9):e1011875. doi: 10.1371/journal.pgen.1011875 (PMC12503298; doi:10.1371/journal.pgen.1011875)
Supplement: S1 File — (XLSX) [file pgen.1011875.s015.xlsx]

## Sheet: Sheet1
Cell type	Gene stable ID	Transcript stable ID	Gene name	Gene description	Chromosome/scaffold name	avg_log2FC	pct.1	p_val_adj
Somatic	ENSGACG00000013902	ENSGACT00000018413			chrXI	2.48842	0.999	0
Somatic	ENSGACG00000013895	ENSGACT00000018389	HBE1	hemoglobin subunit epsilon 1 [Source:HGNC Symbol;Acc:HGNC:4830]	chrXI	2.12232	1	0
Somatic	ENSGACG00000013918	ENSGACT00000018425	HBE1	Gasterosteus aculeatus beta globin (LOC100174873), mRNA. [Source:RefSeq mRNA;Acc:NM_001267638]	chrXI	1.99689	1	0
Somatic	ENSGACG00000006448	ENSGACT00000008544	tmem205	transmembrane protein 205 [Source:NCBI gene;Acc:791204]	chrXI	1.8547	0.967	0
Somatic	ENSGACG00000015628	ENSGACT00000020647			chrI	1.84234	0.959	0
Somatic	ENSGACG00000009211	ENSGACT00000012174			chrXVIII	1.80062	0.925	0
Somatic	ENSGACG00000006807	ENSGACT00000009067	alas2	aminolevulinate, delta-, synthase 2 [Source:NCBI gene;Acc:64607]	chrXII	1.77905	0.913	0
Somatic	ENSGACG00000014487	ENSGACT00000019154	zgc:163057	zgc:163057 [Source:ZFIN;Acc:ZDB-GENE-070410-131]	scaffold_112	1.7441	0.91	0
Somatic	ENSGACG00000014492	ENSGACT00000019169	hbae5	hemoglobin, alpha embryonic 5 [Source:ZFIN;Acc:ZDB-GENE-101028-1]	scaffold_112	1.50232	1	0
Somatic	ENSGACG00000019097	ENSGACT00000025302	prdx2	peroxiredoxin 2 [Source:ZFIN;Acc:ZDB-GENE-030326-2]	chrIX	1.4614	0.974	0
Somatic	ENSGACG00000012552	ENSGACT00000016626	blvrb	biliverdin reductase B [Source:ZFIN;Acc:ZDB-GENE-030131-1516]	chrI	1.44289	0.776	0
Somatic	ENSGACG00000008894	ENSGACT00000011768	rfesd	Rieske (Fe-S) domain containing [Source:ZFIN;Acc:ZDB-GENE-050417-254]	chrXVII	1.43806	0.776	0
Somatic	ENSGACG00000017373	ENSGACT00000022999			chrIX	1.40896	0.772	0
Somatic	ENSGACG00000017383	ENSGACT00000023023	aqp1a.1	aquaporin 1a (Colton blood group), tandem duplicate 1 [Source:ZFIN;Acc:ZDB-GENE-030131-7764]	chrIII	1.38971	0.736	0
Somatic	ENSGACG00000016845	ENSGACT00000022294	mibp2	muscle-specific beta 1 integrin binding protein 2 [Source:ZFIN;Acc:ZDB-GENE-031113-14]	chrII	1.27496	0.686	0
Somatic	ENSGACG00000013891	ENSGACT00000018381			chrXI	1.27079	0.719	0
Somatic	ENSGACG00000011456	ENSGACT00000015197	ada	adenosine deaminase [Source:NCBI gene;Acc:436919]	chrXII	1.24559	0.666	0
Somatic	ENSGACG00000006058	ENSGACT00000008042	rsl24d1	ribosomal L24 domain containing 1 [Source:NCBI gene;Acc:406266]	chrXIX	1.23849	0.834	0
Somatic	ENSGACG00000009622	ENSGACT00000012741	slc4a1a	solute carrier family 4 member 1a (Diego blood group) [Source:ZFIN;Acc:ZDB-GENE-010525-1]	chrXI	1.2302	0.635	0
Somatic	ENSGACG00000015484	ENSGACT00000020471	fth1a	ferritin, heavy polypeptide 1a [Source:ZFIN;Acc:ZDB-GENE-000831-2]	chrII	1.22081	1	0
Somatic	ENSGACG00000003065	ENSGACT00000004069		zgc:171566 [Source:ZFIN;Acc:ZDB-GENE-050309-193]	chrXVII	1.11633	0.578	0
Somatic	ENSGACG00000017379	ENSGACT00000023028	clic2	chloride intracellular channel 2 [Source:ZFIN;Acc:ZDB-GENE-040718-299]	chrIV	1.09459	0.612	0
Somatic	ENSGACG00000017042	ENSGACT00000022549	rps17	ribosomal protein S17 [Source:ZFIN;Acc:ZDB-GENE-040426-1852]	chrII	1.06604	0.963	0
Somatic	ENSGACG00000014131	ENSGACT00000018695	selenoj	selenoprotein J [Source:ZFIN;Acc:ZDB-GENE-030131-4163]	chrIII	1.06162	0.601	0
Somatic	ENSGACG00000013157	ENSGACT00000017446	rbm8a	RNA binding motif protein 8A [Source:NCBI gene;Acc:503767]	chrXX	1.05395	0.763	0
Somatic	ENSGACG00000014330	ENSGACT00000018947	ndufab1b	NADH:ubiquinone oxidoreductase subunit AB1b [Source:ZFIN;Acc:ZDB-GENE-030131-4437]	chrXI	1.03349	0.695	0
Somatic	ENSGACG00000006713	ENSGACT00000008899			chrXV	1.0241	0.797	0
Somatic	ENSGACG00000007312	ENSGACT00000009708	si:ch211-103n10.5	si:ch211-103n10.5 [Source:ZFIN;Acc:ZDB-GENE-030131-5155]	chrXIII	1.02141	0.525	0
Somatic	ENSGACG00000007989	ENSGACT00000010621	itm2bb	integral membrane protein 2Bb [Source:ZFIN;Acc:ZDB-GENE-040426-2139]	chrXVI	0.999811	0.691	0
Somatic	ENSGACG00000019287	ENSGACT00000025547	b2m	beta-2-microglobulin [Source:NCBI gene;Acc:30400]	chrIV	0.975938	0.759	0
Somatic	ENSGACG00000010218	ENSGACT00000013519	gata1a	GATA binding protein 1a [Source:ZFIN;Acc:ZDB-GENE-980526-268]	chrXVII	0.958542	0.5	0
Somatic	ENSGACG00000013438	ENSGACT00000017799	CAPNS1	calpain small subunit 1 [Source:HGNC Symbol;Acc:HGNC:1481]	chrI	0.956622	0.618	0
Somatic	ENSGACG00000004818	ENSGACT00000006380			chrXV	0.951023	0.738	0
Somatic	ENSGACG00000019059	ENSGACT00000025249			chrIX	0.931722	0.488	0
Somatic	ENSGACG00000013511	ENSGACT00000017895	mcl1b	MCL1 apoptosis regulator, BCL2 family member b [Source:ZFIN;Acc:ZDB-GENE-030825-1]	chrXX	0.881046	0.483	0
Somatic	ENSGACG00000019937	ENSGACT00000026389	tmem256	transmembrane protein 256 [Source:NCBI gene;Acc:550283]	chrVII	0.859413	0.463	0
Somatic	ENSGACG00000002608	ENSGACT00000003429	uros	uroporphyrinogen III synthase [Source:ZFIN;Acc:ZDB-GENE-040323-2]	chrV	0.771861	0.415	0
Somatic	ENSGACG00000007626	ENSGACT00000010146	psenen	presenilin enhancer, gamma-secretase subunit [Source:NCBI gene;Acc:402810]	chrXX	0.771771	0.429	0
Somatic	ENSGACG00000009865	ENSGACT00000013097	rhag	Rh associated glycoprotein [Source:ZFIN;Acc:ZDB-GENE-030131-8229]	chrXVIII	0.77149	0.401	0
Somatic	ENSGACG00000012584	ENSGACT00000016665	tob1a	transducer of ERBB2, 1a [Source:ZFIN;Acc:ZDB-GENE-031030-4]	chrXI	0.761054	0.411	0
Somatic	ENSGACG00000007298	ENSGACT00000009699	tspan36	tetraspanin 36 [Source:NCBI gene;Acc:437021]	chrXIII	0.760103	0.398	0
Somatic	ENSGACG00000009046	ENSGACT00000011962	rsad2	radical S-adenosyl methionine domain containing 2 [Source:NCBI gene;Acc:570456]	chrXV	0.754963	0.369	0
Somatic	ENSGACG00000002069	ENSGACT00000002697			chrXXI	0.754861	0.376	0
Somatic	ENSGACG00000000850	ENSGACT00000001096			scaffold_47	0.723966	0.409	0
Somatic	ENSGACG00000019143	ENSGACT00000025360	klf1	Kruppel-like factor 1 (erythroid) [Source:ZFIN;Acc:ZDB-GENE-980526-55]	chrIX	0.713494	0.357	0
Somatic	ENSGACG00000013516	ENSGACT00000017938	tmod4	tropomodulin 4 (muscle) [Source:ZFIN;Acc:ZDB-GENE-991019-9]	chrXX	0.525609	0.272	0
Elongated spermatid	ENSGACG00000003266	ENSGACT00000004292			chrXXI	2.01062	0.969	0
Elongated spermatid	ENSGACG00000003457	ENSGACT00000004546	fabp11a	fatty acid binding protein 11a [Source:ZFIN;Acc:ZDB-GENE-040912-132]	chrX	2.00469	0.999	0
Elongated spermatid	ENSGACG00000018379	ENSGACT00000024346	gpx3	glutathione peroxidase 3 [Source:ZFIN;Acc:ZDB-GENE-070222-3]	chrIV	1.98195	0.956	0
Elongated spermatid	ENSGACG00000011970	ENSGACT00000015870			chrXX	1.71398	0.799	0
Elongated spermatid	ENSGACG00000005599	ENSGACT00000007429	fabp3	fatty acid binding protein 3, muscle and heart [Source:ZFIN;Acc:ZDB-GENE-020318-2]	chrX	1.70439	0.873	0
Elongated spermatid	ENSGACG00000014576	ENSGACT00000019271			chrI	1.65062	0.887	0
Elongated spermatid	ENSGACG00000006710	ENSGACT00000008894			chrXV	1.51305	0.743	0
Elongated spermatid	ENSGACG00000002475	ENSGACT00000003238	ptgdsb.1	prostaglandin D2 synthase b, tandem duplicate 1 [Source:ZFIN;Acc:ZDB-GENE-030131-8436]	chrXXI	1.43726	0.592	0
Elongated spermatid	ENSGACG00000003403	ENSGACT00000004464	s100a10a	S100 calcium binding protein A10a [Source:ZFIN;Acc:ZDB-GENE-041010-35]	chrX	1.38937	0.562	0
Elongated spermatid	ENSGACG00000001512	ENSGACT00000001967	DBI	diazepam binding inhibitor, acyl-CoA binding protein [Source:HGNC Symbol;Acc:HGNC:2690]	chrXVI	1.36966	0.691	0
Elongated spermatid	ENSGACG00000003794	ENSGACT00000004994	krt8	keratin 8 [Source:NCBI gene;Acc:797433]	chrXII	1.34376	0.61	0
Elongated spermatid	ENSGACG00000007950	ENSGACT00000010638			chrXII	1.33404	0.544	0
Elongated spermatid	ENSGACG00000008033	ENSGACT00000010655	krt18b	keratin 18b [Source:ZFIN;Acc:ZDB-GENE-040426-1508]	chrXVII	1.28594	0.573	0
Elongated spermatid	ENSGACG00000019467	ENSGACT00000025781	csrp2	cysteine and glycine-rich protein 2 [Source:ZFIN;Acc:ZDB-GENE-040426-1863]	chrIV	1.26436	0.569	0
Elongated spermatid	ENSGACG00000008944	ENSGACT00000011833	zgc:153867	zgc:153867 [Source:ZFIN;Acc:ZDB-GENE-030131-9170]	chrXII	1.21638	0.561	0
Elongated spermatid	ENSGACG00000001459	ENSGACT00000001892	zgc:56585	zgc:56585 [Source:ZFIN;Acc:ZDB-GENE-040426-1084]	scaffold_273	1.21205	0.494	0
Elongated spermatid	ENSGACG00000007718	ENSGACT00000010257	npc2	Niemann-Pick disease, type C2 [Source:NCBI gene;Acc:282673]	chrXV	1.201	0.574	0
Elongated spermatid	ENSGACG00000014744	ENSGACT00000019511	gstt1a	glutathione S-transferase theta 1a [Source:ZFIN;Acc:ZDB-GENE-031001-13]	chrXIII	1.10937	0.512	0
Elongated spermatid	ENSGACG00000005189	ENSGACT00000006914	rplp2	ribosomal protein, large P2 [Source:ZFIN;Acc:ZDB-GENE-031018-2]	chrXVII	1.09669	0.982	0
Elongated spermatid	ENSGACG00000020219	ENSGACT00000026759	ftr83	finTRIM family, member 83 [Source:ZFIN;Acc:ZDB-GENE-031002-11]	chrVII	1.02615	0.395	0
Elongated spermatid	ENSGACG00000002508	ENSGACT00000003283	igfbp5b	insulin-like growth factor binding protein 5b [Source:ZFIN;Acc:ZDB-GENE-040319-2]	chrXVI	0.939893	0.364	0
Elongated spermatid	ENSGACG00000014035	ENSGACT00000018567	ap1s3b	adaptor related protein complex 1 subunit sigma 3b [Source:ZFIN;Acc:ZDB-GENE-040912-62]	chrIII	0.906039	0.355	0
Elongated spermatid	ENSGACG00000017440	ENSGACT00000023087	rpl39	ribosomal protein L39 [Source:ZFIN;Acc:ZDB-GENE-040625-51]	chrIV	0.905407	0.992	0
Elongated spermatid	ENSGACG00000020941	ENSGACT00000027733	mt-atp6	ATP synthase 6 [Source:NCBI gene;Acc:140519]	MT	0.717951	1	0
Elongated spermatid	ENSGACG00000020935	ENSGACT00000027727	mt-co1	cytochrome c oxidase subunit I [Source:NCBI gene;Acc:140539]	MT	0.555306	1	0
Early Spermatagonia	ENSGACG00000012927	ENSGACT00000017116			chrVIII	2.43181	0.973	0
Early Spermatagonia	ENSGACG00000001123	ENSGACT00000001456			scaffold_129	2.07608	0.918	0
Early Spermatagonia	ENSGACG00000014415	ENSGACT00000019047			chrII	1.73371	0.66	0
Early Spermatagonia	ENSGACG00000020896	ENSGACT00000027682	rhogb	ras homolog family member Gb [Source:ZFIN;Acc:ZDB-GENE-030131-8877]	chrVII	1.19797	0.415	0
Early Spermatagonia	ENSGACG00000020547	ENSGACT00000027217	alox5ap	arachidonate 5-lipoxygenase-activating protein [Source:ZFIN;Acc:ZDB-GENE-030131-9322]	chrVII	0.946506	0.293	0
Early Spermatagonia	ENSGACG00000000834	ENSGACT00000001078	npsn	nephrosin [Source:ZFIN;Acc:ZDB-GENE-040420-2]	scaffold_615	0.884471	0.265	0
Mid-spermatocytes	ENSGACG00000013620	ENSGACT00000018053	MYOM3	myomesin 3 [Source:HGNC Symbol;Acc:HGNC:26679]	chrXX	0.995186	0.522	0
Late spermatogonia	ENSGACG00000002550	ENSGACT00000003363	cyp17a1	cytochrome P450, family 17, subfamily A, polypeptide 1 [Source:ZFIN;Acc:ZDB-GENE-040213-2]	chrVI	2.28746	0.913	0
Late spermatogonia	ENSGACG00000000320	ENSGACT00000000407	cyp17a2	cytochrome P450, family 17, subfamily A, polypeptide 2 [Source:ZFIN;Acc:ZDB-GENE-100822-1]	scaffold_131	1.99734	0.913	0
Late spermatogonia	ENSGACG00000006489	ENSGACT00000008618			chrVI	1.84759	0.891	0
Late spermatogonia	ENSGACG00000012231	ENSGACT00000016213			chrXX	1.58044	0.761	0
Late spermatogonia	ENSGACG00000012609	ENSGACT00000016708			chrXI	1.54543	0.739	0
Late spermatogonia	ENSGACG00000011657	ENSGACT00000015449	cyp11c1	cytochrome P450, family 11, subfamily C, polypeptide 1 [Source:ZFIN;Acc:ZDB-GENE-070828-1]	chrXX	1.20634	0.565	0
Late spermatogonia	ENSGACG00000000230	ENSGACT00000000303	flj13639	flj13639 [Source:ZFIN;Acc:ZDB-GENE-030131-8104]	scaffold_175	1.17086	0.609	0
Late spermatogonia	ENSGACG00000001425	ENSGACT00000001847	hsd3b1	hydroxy-delta-5-steroid dehydrogenase, 3 beta- and steroid delta-isomerase 1 [Source:ZFIN;Acc:ZDB-GENE-081105-30]	scaffold_115	1.10961	0.522	0
Late spermatogonia	ENSGACG00000017514	ENSGACT00000023181	hsd11b2	hydroxysteroid (11-beta) dehydrogenase 2 [Source:ZFIN;Acc:ZDB-GENE-030131-6030]	chrII	1.09378	0.457	0
Late spermatogonia	ENSGACG00000004713	ENSGACT00000006237	cyp11a2	cytochrome P450, family 11, subfamily A, polypeptide 2 [Source:ZFIN;Acc:ZDB-GENE-130911-1]	chrXIX	1.08398	0.457	0
Late spermatogonia	ENSGACG00000020446	ENSGACT00000027089	arr3a	arrestin 3a, retinal (X-arrestin) [Source:ZFIN;Acc:ZDB-GENE-040718-102]	chrVII	0.998844	0.457	0
Late spermatogonia	ENSGACG00000013583	ENSGACT00000017986			chrXI	0.943928	0.522	0
Late spermatogonia	ENSGACG00000014394	ENSGACT00000019031	ENPP7	ectonucleotide pyrophosphatase/phosphodiesterase 7 [Source:HGNC Symbol;Acc:HGNC:23764]	chrXI	0.482335	0.217	0
Elongated spermatid	ENSGACG00000001394	ENSGACT00000001807			scaffold_571	0.421666	1	5.5418e-303
Late spermatogonia	ENSGACG00000011782	ENSGACT00000015623	star	steroidogenic acute regulatory protein [Source:NCBI gene;Acc:63999]	chrXIII	0.61761	0.326	6.24399e-299
Elongated spermatid	ENSGACG00000003245	ENSGACT00000004261			chrXII	0.846655	0.305	5.06623e-298
Early Spermatagonia	ENSGACG00000004750	ENSGACT00000006285		cofilin 1 (non-muscle), like [Source:ZFIN;Acc:ZDB-GENE-040426-2770]	chrVI	1.27302	0.463	8.10604e-297
Somatic	ENSGACG00000002593	ENSGACT00000003403	fam53b	family with sequence similarity 53 member B [Source:NCBI gene;Acc:406586]	chrV	0.583348	0.305	2.1196e-296
Somatic	ENSGACG00000008662	ENSGACT00000011474	ssr4	signal sequence receptor, delta [Source:ZFIN;Acc:ZDB-GENE-030131-4900]	chrXII	0.698991	0.399	5.44957e-295
Mid-spermatocytes	ENSGACG00000002773	ENSGACT00000003639	pigf	phosphatidylinositol glycan anchor biosynthesis, class F [Source:ZFIN;Acc:ZDB-GENE-040426-1801]	chrV	1.3138	0.73	1.11464e-291
Late spermatogonia	ENSGACG00000017986	ENSGACT00000023840	ANXA1	annexin A1 [Source:HGNC Symbol;Acc:HGNC:533]	chrXIV	0.921079	0.435	3.74353e-289
Somatic	ENSGACG00000003491	ENSGACT00000004596	cat	catalase [Source:NCBI gene;Acc:30068]	chrXIX	0.555949	0.291	3.9429e-288
Early Spermatagonia	ENSGACG00000009214	ENSGACT00000012292	cpa1	carboxypeptidase A1 (pancreatic) [Source:ZFIN;Acc:ZDB-GENE-050522-438]	chrXIX	1.25058	0.442	2.38003e-281
Elongated spermatid	ENSGACG00000003173	ENSGACT00000004174	ildr1b	immunoglobulin-like domain containing receptor 1b [Source:ZFIN;Acc:ZDB-GENE-040912-72]	chrXVI	0.789304	0.284	1.03055e-280
Elongated spermatid	ENSGACG00000018138	ENSGACT00000024012			chrIV	0.835811	0.309	6.10687e-277
Mid-spermatocytes	ENSGACG00000008693	ENSGACT00000011491			chrXIII	1.03541	0.504	2.05335e-275
Elongated spermatid	ENSGACG00000014043	ENSGACT00000018578	si:ch211-165b10.3	si:ch211-165b10.3 [Source:ZFIN;Acc:ZDB-GENE-131121-6]	chrIII	0.948093	0.403	2.39428e-274
Somatic	ENSGACG00000007422	ENSGACT00000009880	prss1	serine protease 1 [Source:ZFIN;Acc:ZDB-GENE-010131-7]	chrXX	1.99313	0.778	3.73317e-269
Somatic	ENSGACG00000018685	ENSGACT00000024744			chrIX	1.44236	0.519	7.08533e-269
Early Spermatagonia	ENSGACG00000004882	ENSGACT00000006482			chrXXI	0.854607	0.238	1.46601e-268
Elongated spermatid	ENSGACG00000015622	ENSGACT00000020646	s100b	S100 calcium binding protein, beta (neural) [Source:ZFIN;Acc:ZDB-GENE-040718-290]	chrI	0.804619	0.281	7.51326e-266
Somatic	ENSGACG00000004372	ENSGACT00000005792	RPL22	ribosomal protein L22 [Source:ZFIN;Acc:ZDB-GENE-051113-276]	chrXVII	0.876583	0.982	1.38068e-264
Elongated spermatid	ENSGACG00000016865	ENSGACT00000022340	tpm4b	tropomyosin 4b [Source:ZFIN;Acc:ZDB-GENE-030131-2964]	chrIII	0.907206	0.382	1.28775e-261
Mid-spermatocytes	ENSGACG00000012297	ENSGACT00000016288			chrI	1.33302	0.678	6.09413e-260
Late spermatogonia	ENSGACG00000011354	ENSGACT00000015061	lpl	lipoprotein lipase [Source:ZFIN;Acc:ZDB-GENE-990415-139]	chrVIII	1.41249	0.674	7.72122e-259
Elongated spermatid	ENSGACG00000008265	ENSGACT00000010947	rpl14	ribosomal protein L14 [Source:ZFIN;Acc:ZDB-GENE-030131-2085]	chrX	0.709839	0.971	3.7495e-258
Elongated spermatid	ENSGACG00000007990	ENSGACT00000010603	RPS17	ribosomal protein S17 [Source:HGNC Symbol;Acc:HGNC:10397]	chrXIX	1.11349	0.773	1.31213e-257
Somatic	ENSGACG00000011948	ENSGACT00000015841	slc20a1a	solute carrier family 20 member 1a [Source:NCBI gene;Acc:406458]	chrXIII	0.470536	0.219	7.55257e-256
Somatic	ENSGACG00000013152	ENSGACT00000017440	eif3k	eukaryotic translation initiation factor 3, subunit K [Source:NCBI gene;Acc:550245]	chrI	0.634946	0.411	5.12284e-255
Elongated spermatid	ENSGACG00000007631	ENSGACT00000010141	clu	clusterin [Source:ZFIN;Acc:ZDB-GENE-040426-1774]	chrXVIII	0.797368	0.295	6.22429e-255
Elongated spermatid	ENSGACG00000000743	ENSGACT00000000959	fkbp11	FKBP prolyl isomerase 11 [Source:ZFIN;Acc:ZDB-GENE-030616-357]	scaffold_27	0.919612	0.382	9.74745e-253
Somatic	ENSGACG00000014411	ENSGACT00000019043			chrII	1.83045	0.667	1.17892e-252
Elongated spermatid	ENSGACG00000003336	ENSGACT00000004402		ribosomal protein S27, isoform 1 [Source:ZFIN;Acc:ZDB-GENE-050522-549]	chrX	0.804677	0.966	2.44485e-252
Elongated spermatid	ENSGACG00000000016	ENSGACT00000000022	cox6c	cytochrome c oxidase subunit 6C [Source:ZFIN;Acc:ZDB-GENE-040724-95]	scaffold_89	1.07747	0.613	7.7285e-252
Elongated spermatid	ENSGACG00000018498	ENSGACT00000024509	eif4ebp3l	eukaryotic translation initiation factor 4E binding protein 3 [Source:ZFIN;Acc:ZDB-GENE-041114-44]	chrIV	0.826819	0.332	5.95131e-250
Somatic	ENSGACG00000007461	ENSGACT00000009932	prss1	serine protease 1 [Source:ZFIN;Acc:ZDB-GENE-010131-7]	chrXX	1.6767	0.593	3.1003e-247
Somatic	ENSGACG00000013032	ENSGACT00000017267	vmo1b	vitelline membrane outer layer 1 homolog b [Source:ZFIN;Acc:ZDB-GENE-120215-131]	chrXX	1.66585	0.593	9.724e-247
Elongated spermatid	ENSGACG00000020944	ENSGACT00000027736	mt-nd3	NADH dehydrogenase subunit 3 [Source:NCBI gene;Acc:140533]	MT	1.10254	0.64	2.16045e-246
Elongated spermatid	ENSGACG00000019474	ENSGACT00000025799	FABP2	fatty acid binding protein 2 [Source:HGNC Symbol;Acc:HGNC:3556]	chrVII	0.731354	0.27	3.00732e-246
Elongated spermatid	ENSGACG00000015549	ENSGACT00000020550	rps15	ribosomal protein S15 [Source:ZFIN;Acc:ZDB-GENE-030131-9092]	chrIII	1.07458	0.775	2.03247e-244
Somatic	ENSGACG00000003292	ENSGACT00000004397			chrXX	1.3397	0.481	4.14626e-244
Elongated spermatid	ENSGACG00000016576	ENSGACT00000021933	gipc2	GIPC PDZ domain containing family, member 2 [Source:ZFIN;Acc:ZDB-GENE-040426-921]	chrIII	0.933383	0.416	4.78111e-244
Elongated spermatid	ENSGACG00000015568	ENSGACT00000020572	rps28	ribosomal protein S28 [Source:NCBI gene;Acc:406307]	chrIII	0.803885	0.96	1.81292e-243
Late spermatogonia	ENSGACG00000011445	ENSGACT00000015194	proza	protein Z, vitamin K-dependent plasma glycoprotein a [Source:ZFIN;Acc:ZDB-GENE-061013-403]	chrXI	1.07575	0.565	8.01005e-242
Mid-spermatocytes	ENSGACG00000007403	ENSGACT00000009840			chrXV	1.13791	0.617	8.64421e-241
Elongated spermatid	ENSGACG00000001108	ENSGACT00000001445			scaffold_150	1.07167	0.757	2.71419e-239
Elongated spermatid	ENSGACG00000010916	ENSGACT00000014484	rps12	ribosomal protein S12 [Source:ZFIN;Acc:ZDB-GENE-030131-8951]	chrXVIII	0.708563	0.973	6.68935e-239
Early Spermatagonia	ENSGACG00000011880	ENSGACT00000015891	pygl	phosphorylase, glycogen, liver [Source:ZFIN;Acc:ZDB-GENE-041205-1]	chrXV	0.758581	0.224	5.35455e-238
Late spermatogonia	ENSGACG00000009178	ENSGACT00000012155	minpp1a	multiple inositol-polyphosphate phosphatase 1a [Source:ZFIN;Acc:ZDB-GENE-060929-1194]	chrVI	0.380407	0.217	1.85137e-235
Mid-spermatocytes	ENSGACG00000011791	ENSGACT00000015618	cdkn3	cyclin-dependent kinase inhibitor 3 [Source:ZFIN;Acc:ZDB-GENE-060427-2]	chrXV	1.05552	0.565	5.92056e-232
Early Spermatagonia	ENSGACG00000009964	ENSGACT00000013310	tktb	transketolase b [Source:ZFIN;Acc:ZDB-GENE-030909-13]	chrXII	1.50032	0.585	6.80758e-232
Early Spermatagonia	ENSGACG00000017166	ENSGACT00000022724	mpx	myeloid-specific peroxidase [Source:ZFIN;Acc:ZDB-GENE-030131-9460]	chrXIV	0.686107	0.19	4.0697e-231
Elongated spermatid	ENSGACG00000009260	ENSGACT00000012256	crot	carnitine O-octanoyltransferase [Source:ZFIN;Acc:ZDB-GENE-050522-35]	chrXX	0.63331	0.234	5.45497e-231
Somatic	ENSGACG00000011333	ENSGACT00000015052	cbr1l	carbonyl reductase 1-like [Source:ZFIN;Acc:ZDB-GENE-030131-9642]	chrVI	0.797637	0.755	1.66636e-228
Somatic	ENSGACG00000002263	ENSGACT00000002946	fam78ab	family with sequence similarity 78 member A [Source:HGNC Symbol;Acc:HGNC:25465]	scaffold_917	0.40535	0.194	2.39717e-227
Early Spermatagonia	ENSGACG00000012951	ENSGACT00000017151			chrVIII	0.864085	0.279	8.58126e-226
Elongated spermatid	ENSGACG00000011321	ENSGACT00000014994	zgc:175088	zgc:175088 [Source:ZFIN;Acc:ZDB-GENE-080204-124]	chrXVII	0.687019	0.261	6.21586e-224
Elongated spermatid	ENSGACG00000020925	ENSGACT00000027717	mt-nd1	NADH dehydrogenase subunit 1 [Source:NCBI gene;Acc:140531]	MT	0.960724	0.882	3.28287e-223
Elongated spermatid	ENSGACG00000002088	ENSGACT00000002732	rpl36	ribosomal protein L36 [Source:NCBI gene;Acc:405888]	scaffold_56	0.662771	0.968	1.54127e-220
Early Spermatagonia	ENSGACG00000015943	ENSGACT00000021084	cyba	cytochrome b-245, alpha polypeptide [Source:ZFIN;Acc:ZDB-GENE-040426-1526]	chrII	0.92934	0.279	2.1832e-219
Late spermatogonia	ENSGACG00000005626	ENSGACT00000007445			chrXI	0.363135	0.174	5.77252e-218
Somatic	ENSGACG00000016740	ENSGACT00000022150			chrIII	1.13164	0.37	5.3322e-217
Somatic	ENSGACG00000003626	ENSGACT00000004827	cpb1	carboxypeptidase B1 (tissue) [Source:ZFIN;Acc:ZDB-GENE-030131-1132]	chrXXI	1.78484	0.704	1.76839e-215
Somatic	ENSGACG00000003239	ENSGACT00000004303			chrXX	1.87079	0.778	2.21685e-214
Somatic	ENSGACG00000012351	ENSGACT00000016353	pycard	PYD and CARD domain containing [Source:NCBI gene;Acc:57923]	chrXX	0.464223	0.223	9.32731e-214
Somatic	ENSGACG00000007879	ENSGACT00000010473			chrXX	0.396523	0.192	7.40746e-213
Somatic	ENSGACG00000010640	ENSGACT00000014107	ela3l	elastase 3 like [Source:ZFIN;Acc:ZDB-GENE-060710-2]	chrXIII	1.50134	0.519	3.00304e-212
Somatic	ENSGACG00000019282	ENSGACT00000025537		beta-2-microglobulin, like [Source:ZFIN;Acc:ZDB-GENE-040426-2136]	chrIV	0.724414	0.675	9.01021e-212
Elongated spermatid	ENSGACG00000019081	ENSGACT00000025280			chrVII	0.654405	0.218	5.98079e-210
Somatic	ENSGACG00000008482	ENSGACT00000011287	tmem38a	transmembrane protein 38A [Source:NCBI gene;Acc:393874]	chrVIII	0.377758	0.184	1.00459e-209
Somatic	ENSGACG00000011884	ENSGACT00000015753	msrb1a	methionine sulfoxide reductase B1 [Source:HGNC Symbol;Acc:HGNC:14133]	chrXI	0.613574	0.416	3.05802e-209
Elongated spermatid	ENSGACG00000012183	ENSGACT00000016148	chp1	calcineurin-like EF-hand protein 1 [Source:ZFIN;Acc:ZDB-GENE-030131-4086]	chrXV	0.676845	0.255	6.54108e-207
Late spermatogonia	ENSGACG00000003955	ENSGACT00000005197			chrXXI	0.392473	0.196	3.59909e-206
Somatic	ENSGACG00000009000	ENSGACT00000011936	sod2	superoxide dismutase 2, mitochondrial [Source:ZFIN;Acc:ZDB-GENE-030131-7742]	chrXVIII	0.570544	0.392	1.21334e-205
Elongated spermatid	ENSGACG00000005605	ENSGACT00000007430	atp5mc1	ATP synthase membrane subunit c locus 1 [Source:ZFIN;Acc:ZDB-GENE-040426-1966]	chrXI	1.00507	0.664	7.17289e-205
Somatic	ENSGACG00000007622	ENSGACT00000010127	hspb6	heat shock protein, alpha-crystallin-related, b6 [Source:ZFIN;Acc:ZDB-GENE-080214-7]	chrXX	0.448526	0.202	2.32913e-204
Elongated spermatid	ENSGACG00000013220	ENSGACT00000017515	tmem176l.4	transmembrane protein 176l.4 [Source:ZFIN;Acc:ZDB-GENE-030131-3532]	chrXX	0.76464	0.292	8.83497e-204
Somatic	ENSGACG00000000514	ENSGACT00000000676	txnipa	thioredoxin interacting protein a [Source:ZFIN;Acc:ZDB-GENE-030804-10]	scaffold_101	0.425045	0.205	8.09244e-203
Elongated spermatid	ENSGACG00000003561	ENSGACT00000004672		LIM and SH3 protein 1 [Source:HGNC Symbol;Acc:HGNC:6513]	chrV	0.569638	0.199	8.69968e-203
Early Spermatagonia	ENSGACG00000007959	ENSGACT00000010572	lcp1	lymphocyte cytosolic protein 1 (L-plastin) [Source:NCBI gene;Acc:30583]	chrXVI	1.19525	0.429	9.97417e-203
Somatic	ENSGACG00000001275	ENSGACT00000001662	cish	Gasterosteus aculeatus cytokine inducible SH2-containing protein (cish), mRNA. [Source:RefSeq mRNA;Acc:NM_001267677]	scaffold_27	0.414936	0.19	9.62373e-202
Elongated spermatid	ENSGACG00000011811	ENSGACT00000015654	COX7A2	cytochrome c oxidase subunit 7A2 [Source:HGNC Symbol;Acc:HGNC:2288]	chrXVIII	0.975341	0.573	1.043e-201
Late spermatogonia	ENSGACG00000017479	ENSGACT00000023144	cd82a	CD82 molecule a [Source:ZFIN;Acc:ZDB-GENE-030131-2818]	chrII	0.953804	0.522	1.77913e-201
Mid-spermatocytes	ENSGACG00000012888	ENSGACT00000017081	hsp90aa1.2	heat shock protein 90, alpha (cytosolic), class A member 1, tandem duplicate 2 [Source:ZFIN;Acc:ZDB-GENE-031001-3]	chrXVIII	0.618651	0.977	1.71371e-200
Early spermatocytes	ENSGACG00000003551	ENSGACT00000004664			chrXVII	0.747904	0.191	9.60506e-200
Elongated spermatid	ENSGACG00000012346	ENSGACT00000016397	arg2	arginase 2 [Source:ZFIN;Acc:ZDB-GENE-030131-1334]	chrXV	0.659853	0.235	1.94641e-199
Somatic	ENSGACG00000017764	ENSGACT00000023521	ndufs8a	NADH:ubiquinone oxidoreductase core subunit S8 [Source:HGNC Symbol;Acc:HGNC:7715]	chrIV	0.381683	0.183	2.85457e-199
Mid-spermatocytes	ENSGACG00000012022	ENSGACT00000015957	uckl1a	uridine-cytidine kinase 1-like 1a [Source:ZFIN;Acc:ZDB-GENE-040724-238]	chrXII	0.571716	0.27	3.03136e-199
Somatic	ENSGACG00000018130	ENSGACT00000024004	CEL	carboxyl ester lipase [Source:HGNC Symbol;Acc:HGNC:1848]	chrXIV	1.89034	0.704	3.04795e-198
Elongated spermatid	ENSGACG00000003973	ENSGACT00000005284	GLUL	glutamate-ammonia ligase (glutamine synthase) b [Source:ZFIN;Acc:ZDB-GENE-030131-8417]	chrVIII	0.595951	0.206	3.29241e-198
Elongated spermatid	ENSGACG00000009225	ENSGACT00000012198			chrXII	0.955416	0.818	9.22931e-197
Mid-spermatocytes	ENSGACG00000018014	ENSGACT00000023847	ccnb1	cyclin B1 [Source:ZFIN;Acc:ZDB-GENE-000406-10]	chrXIV	1.54835	0.835	1.16411e-196
Elongated spermatid	ENSGACG00000019181	ENSGACT00000025415	rps15a	ribosomal protein S15a [Source:NCBI gene;Acc:336764]	chrIX	0.765053	0.925	1.55781e-190
Somatic	ENSGACG00000014406	ENSGACT00000019040			chrII	1.27124	0.407	5.00808e-190
Elongated spermatid	ENSGACG00000012630	ENSGACT00000016736	cox6a1	cytochrome c oxidase subunit 6A1 [Source:ZFIN;Acc:ZDB-GENE-030131-7715]	chrXIII	0.904334	0.465	1.98083e-189
Elongated spermatid	ENSGACG00000004015	ENSGACT00000005412	aldh2.2	aldehyde dehydrogenase 2 family member, tandem duplicate 2 [Source:ZFIN;Acc:ZDB-GENE-030326-5]	chrXX	0.861096	0.358	3.88735e-189
Elongated spermatid	ENSGACG00000015247	ENSGACT00000020156	nme2a	NME/NM23 nucleoside diphosphate kinase 2a [Source:ZFIN;Acc:ZDB-GENE-030131-7656]	scaffold_48	0.808316	0.391	2.04369e-188
Elongated spermatid	ENSGACG00000008021	ENSGACT00000010662	uba52	ubiquitin A-52 residue ribosomal protein fusion product 1 [Source:ZFIN;Acc:ZDB-GENE-051023-7]	chrVIII	0.385061	0.997	3.78335e-188
Somatic	ENSGACG00000004236	ENSGACT00000005599			chrX	0.696619	0.222	1.64342e-187
Mid-spermatocytes	ENSGACG00000008597	ENSGACT00000011387	degs2	delta(4)-desaturase, sphingolipid 2 [Source:ZFIN;Acc:ZDB-GENE-080228-1]	chrXV	0.438904	0.209	1.71608e-185
Somatic	ENSGACG00000003380	ENSGACT00000004442			chrXX	1.75664	0.667	3.23911e-184
Early Spermatagonia	ENSGACG00000001966	ENSGACT00000002564	ncf2	neutrophil cytosolic factor 2 [Source:ZFIN;Acc:ZDB-GENE-070209-29]	chrXXI	0.752828	0.224	3.75238e-183
Elongated spermatid	ENSGACG00000003800	ENSGACT00000005148	krt18a.1	keratin 18a, tandem duplicate 1 [Source:NCBI gene;Acc:352912]	chrXII	0.549769	0.199	2.14952e-182
Elongated spermatid	ENSGACG00000003509	ENSGACT00000004647			chrXIX	0.55059	0.196	5.00473e-181
Elongated spermatid	ENSGACG00000007041	ENSGACT00000009354	rpl29	ribosomal protein L29 [Source:ZFIN;Acc:ZDB-GENE-040801-167]	chrXVII	0.820473	0.883	6.26666e-181
Elongated spermatid	ENSGACG00000006838	ENSGACT00000009074			chrXIII	0.528632	0.187	5.74062e-179
Elongated spermatid	ENSGACG00000020929	ENSGACT00000027721	mt-nd2	NADH dehydrogenase subunit 2 [Source:NCBI gene;Acc:140532]	MT	0.802298	0.887	2.55945e-176
Elongated spermatid	ENSGACG00000012484	ENSGACT00000016534	RPL37A	zgc:171772 [Source:ZFIN;Acc:ZDB-GENE-070928-31]	chrIII	0.394376	0.988	7.12174e-174
Late spermatogonia	ENSGACG00000005965	ENSGACT00000007913			chrI	0.594079	0.261	1.05481e-173
Somatic	ENSGACG00000006609	ENSGACT00000008786	ela2	elastase 2 [Source:ZFIN;Acc:ZDB-GENE-041117-1]	chrXII	2.05436	0.778	1.37411e-172
Elongated spermatid	ENSGACG00000019029	ENSGACT00000025201	ccs	copper chaperone for superoxide dismutase [Source:ZFIN;Acc:ZDB-GENE-050417-322]	chrVII	0.690986	0.29	4.18495e-172
Late spermatogonia	ENSGACG00000010885	ENSGACT00000014433	si:ch211-210c8.6	si:ch211-210c8.6 [Source:ZFIN;Acc:ZDB-GENE-030131-3630]	chrXII	1.19692	0.587	3.99966e-171
Elongated spermatid	ENSGACG00000015499	ENSGACT00000020485	rplp2l	ribosomal protein, large P2, like [Source:ZFIN;Acc:ZDB-GENE-070327-2]	chrII	0.793399	0.878	1.01112e-169
Elongated spermatid	ENSGACG00000020072	ENSGACT00000026569	eif4a1a	eukaryotic translation initiation factor 4A1A [Source:ZFIN;Acc:ZDB-GENE-031030-2]	chrVII	0.920687	0.605	2.83456e-169
Somatic	ENSGACG00000016991	ENSGACT00000022488	apoda.2	apolipoprotein Da, duplicate 2 [Source:ZFIN;Acc:ZDB-GENE-070912-551]	chrIII	1.22965	0.37	1.15204e-166
Elongated spermatid	ENSGACG00000015169	ENSGACT00000020047	rpl31	ribosomal protein L31 [Source:ZFIN;Acc:ZDB-GENE-060331-121]	chrI	0.466905	0.968	3.25833e-165
Elongated spermatid	ENSGACG00000014107	ENSGACT00000018665	tox4a	TOX high mobility group box family member 4 a [Source:ZFIN;Acc:ZDB-GENE-070912-576]	chrIII	0.69222	0.287	4.53219e-164
Somatic	ENSGACG00000015373	ENSGACT00000020311	gpx4b	glutathione peroxidase 4b [Source:ZFIN;Acc:ZDB-GENE-030410-3]	chrIII	0.415298	0.23	3.74585e-163
Early spermatocytes	ENSGACG00000016482	ENSGACT00000021812	hmgb2a	high mobility group box 2a [Source:ZFIN;Acc:ZDB-GENE-051120-126]	chrIX	1.04534	0.627	4.42641e-161
Elongated spermatid	ENSGACG00000019258	ENSGACT00000025508	fis1	fission, mitochondrial 1 [Source:ZFIN;Acc:ZDB-GENE-050506-92]	chrVII	0.889497	0.497	7.01903e-161
Somatic	ENSGACG00000000700	ENSGACT00000000906	endou	endonuclease, polyU-specific [Source:NCBI gene;Acc:791216]	scaffold_27	1.01127	0.333	8.6897e-161
Elongated spermatid	ENSGACG00000016330	ENSGACT00000021595			chrXIV	0.489399	0.171	2.42507e-159
Elongated spermatid	ENSGACG00000011546	ENSGACT00000015295	anxa1a	annexin A1a [Source:ZFIN;Acc:ZDB-GENE-030131-6664]	chrXIII	0.590941	0.223	4.2579e-158
Elongated spermatid	ENSGACG00000009280	ENSGACT00000012275	rpl19	ribosomal protein L19 [Source:HGNC Symbol;Acc:HGNC:10312]	chrXI	0.840737	0.834	6.00266e-158
Elongated spermatid	ENSGACG00000014566	ENSGACT00000019267	blvra	biliverdin reductase A [Source:ZFIN;Acc:ZDB-GENE-060929-312]	chrIII	0.791939	0.382	4.10388e-157
Elongated spermatid	ENSGACG00000004252	ENSGACT00000005621	MYL12B	myosin light chain 12B [Source:HGNC Symbol;Acc:HGNC:29827]	chrXXI	0.886605	0.703	4.99911e-157
Elongated spermatid	ENSGACG00000016153	ENSGACT00000021362	rpl9	ribosomal protein L9 [Source:ZFIN;Acc:ZDB-GENE-030131-8646]	chrIX	0.64027	0.927	5.41386e-157
Elongated spermatid	ENSGACG00000000474	ENSGACT00000000615	rpl23	ribosomal protein L23 [Source:NCBI gene;Acc:336812]	scaffold_80	0.429476	0.975	3.76828e-154
Elongated spermatid	ENSGACG00000011399	ENSGACT00000015093	si:ch211-225h24.2	si:ch211-225h24.2 [Source:ZFIN;Acc:ZDB-GENE-030131-1581]	chrXVIII	0.492391	0.177	2.25325e-152
Mid-spermatocytes	ENSGACG00000004758	ENSGACT00000006304	ckba	creatine kinase B [Source:HGNC Symbol;Acc:HGNC:1991]	chrXV	0.424581	0.959	3.154e-152
Mid-spermatocytes	ENSGACG00000017099	ENSGACT00000022652	uchl1	ubiquitin carboxyl-terminal esterase L1 (ubiquitin thiolesterase) [Source:ZFIN;Acc:ZDB-GENE-030131-3844]	chrIX	0.594898	0.879	5.67923e-152
Elongated spermatid	ENSGACG00000002297	ENSGACT00000003004	cdh31	cadherin 31 [Source:ZFIN;Acc:ZDB-GENE-110407-4]	chrVI	0.465587	0.16	1.17032e-151
Somatic	ENSGACG00000004321	ENSGACT00000005725	ndufs1	NADH:ubiquinone oxidoreductase core subunit S1 [Source:HGNC Symbol;Acc:HGNC:7707]	chrXVI	0.370706	0.183	5.14606e-151
Elongated spermatid	ENSGACG00000001751	ENSGACT00000002283			scaffold_662	0.871326	0.595	5.26354e-151
Somatic	ENSGACG00000012791	ENSGACT00000016970	faua	FAU ubiquitin like and ribosomal protein S30 fusion a [Source:ZFIN;Acc:ZDB-GENE-040426-1700]	chrXVIII	0.656132	0.99	1.45112e-149
Somatic	ENSGACG00000005975	ENSGACT00000007924			chrXI	0.61658	0.499	2.05987e-149
Elongated spermatid	ENSGACG00000020296	ENSGACT00000026869	mpp1	membrane protein, palmitoylated 1 [Source:ZFIN;Acc:ZDB-GENE-031113-4]	chrVII	0.542558	0.2	2.51898e-149
Mid-spermatocytes	ENSGACG00000015763	ENSGACT00000020840			scaffold_135	0.469315	0.226	1.12413e-148
Early Spermatagonia	ENSGACG00000017305	ENSGACT00000022896	fybb	FYN binding protein b [Source:ZFIN;Acc:ZDB-GENE-091204-85]	chrXIV	0.6038	0.177	3.50741e-148
Mid-spermatocytes	ENSGACG00000015894	ENSGACT00000021018	tor1	torsin family 1 member B [Source:HGNC Symbol;Acc:HGNC:11995]	chrXIV	0.592365	0.799	3.60116e-148
Elongated spermatid	ENSGACG00000013115	ENSGACT00000017404	aplp2	amyloid beta (A4) precursor-like protein 2 [Source:ZFIN;Acc:ZDB-GENE-061009-28]	chrI	0.497883	0.173	4.0881e-148
Elongated spermatid	ENSGACG00000018362	ENSGACT00000024331			chrIV	0.530993	0.19	7.9416e-148
Elongated spermatid	ENSGACG00000017423	ENSGACT00000023067	hypk	huntingtin interacting protein K [Source:ZFIN;Acc:ZDB-GENE-080515-6]	chrII	0.803798	0.429	1.19947e-147
Elongated spermatid	ENSGACG00000020358	ENSGACT00000026960	tagln2	transgelin 2 [Source:ZFIN;Acc:ZDB-GENE-020802-2]	chrVII	0.624465	0.26	3.87387e-147
Somatic	ENSGACG00000020203	ENSGACT00000026738	atg101	autophagy related 101 [Source:NCBI gene;Acc:567680]	chrVII	0.34042	0.176	4.95109e-147
Elongated spermatid	ENSGACG00000007396	ENSGACT00000009906	eno1a	enolase 1a, (alpha) [Source:ZFIN;Acc:ZDB-GENE-030131-6048]	chrXII	0.653537	0.279	3.42611e-146
Mid-spermatocytes	ENSGACG00000005302	ENSGACT00000007046	ift20	intraflagellar transport 20 homolog (Chlamydomonas) [Source:NCBI gene;Acc:414930]	chrI	1.0769	0.626	4.94479e-146
Elongated spermatid	ENSGACG00000002200	ENSGACT00000002868	zgc:162396	zgc:162396 [Source:ZFIN;Acc:ZDB-GENE-030131-1190]	chrXVI	0.442271	0.158	4.76321e-145
Somatic	ENSGACG00000010621	ENSGACT00000014096	mibp	muscle-specific beta 1 integrin binding protein [Source:ZFIN;Acc:ZDB-GENE-030404-1]	chrVIII	0.40185	0.223	5.46877e-145
Late spermatogonia	ENSGACG00000004515	ENSGACT00000005977			chrXV	1.01925	0.457	2.8033e-144
Elongated spermatid	ENSGACG00000013667	ENSGACT00000018105	lgals9l5	lectin, galactoside-binding, soluble, 9 (galectin 9)-like 5 [Source:ZFIN;Acc:ZDB-GENE-070822-22]	chrI	0.510626	0.192	2.86674e-144
Somatic	ENSGACG00000012644	ENSGACT00000016745	PLA2G1B	phospholipase A2 group IB [Source:HGNC Symbol;Acc:HGNC:9030]	chrXIII	1.15333	0.333	3.4734e-144
Late spermatogonia	ENSGACG00000012648	ENSGACT00000016781	prkab1b	protein kinase, AMP-activated, beta 1 non-catalytic subunit, b [Source:ZFIN;Acc:ZDB-GENE-030131-7172]	chrXIII	0.563432	0.261	4.87126e-144
Somatic	ENSGACG00000011139	ENSGACT00000014760	pfdn4	prefoldin subunit 4 [Source:ZFIN;Acc:ZDB-GENE-100922-122]	chrXII	0.515631	0.334	9.28874e-144
Late spermatogonia	ENSGACG00000014922	ENSGACT00000019782	gpib	glucose-6-phosphate isomerase b [Source:ZFIN;Acc:ZDB-GENE-020513-3]	chrII	0.394273	0.196	1.08238e-143
Somatic	ENSGACG00000003869	ENSGACT00000005102	magoh	mago homolog, exon junction complex subunit [Source:NCBI gene;Acc:100005893]	chrVIII	0.442785	0.267	1.59678e-143
Elongated spermatid	ENSGACG00000006855	ENSGACT00000009132	tpt1	tumor protein, translationally-controlled 1 [Source:NCBI gene;Acc:30723]	chrXVI	0.768469	0.829	1.67433e-143
Somatic	ENSGACG00000017417	ENSGACT00000023058	ndufa12	NADH:ubiquinone oxidoreductase subunit A12 [Source:ZFIN;Acc:ZDB-GENE-050828-1]	chrIII	0.564976	0.558	2.12095e-143
Late spermatogonia	ENSGACG00000019945	ENSGACT00000026401	ptn	pleiotrophin [Source:ZFIN;Acc:ZDB-GENE-030624-1]	chrIV	0.38281	0.217	2.59094e-143
Elongated spermatid	ENSGACG00000012643	ENSGACT00000016744	oaz1a	Danio rerio ornithine decarboxylase antizyme 1a (oaz1a), mRNA. [Source:RefSeq mRNA;Acc:NM_194264]	chrVIII	0.828854	0.543	7.1128e-142
Mid-spermatocytes	ENSGACG00000007856	ENSGACT00000010434	lrrc51	leucine rich repeat containing 51 [Source:ZFIN;Acc:ZDB-GENE-060929-962]	chrI	0.65701	0.348	2.03735e-141
Elongated spermatid	ENSGACG00000012312	ENSGACT00000016326	rdh12	retinol dehydrogenase 12 [Source:ZFIN;Acc:ZDB-GENE-040718-9]	chrXV	0.453098	0.164	5.71978e-141
Late spermatogonia	ENSGACG00000016847	ENSGACT00000022290	sparc	secreted protein, acidic, cysteine-rich (osteonectin) [Source:ZFIN;Acc:ZDB-GENE-030131-9]	chrIV	1.19726	0.587	1.59742e-140
Mid-spermatocytes	ENSGACG00000013530	ENSGACT00000017921	hsp90ab1	heat shock protein 90, alpha (cytosolic), class A member 1, tandem duplicate 2 [Source:ZFIN;Acc:ZDB-GENE-031001-3]	chrXVIII	0.419083	0.993	1.785e-140
Early Spermatagonia	ENSGACG00000003679	ENSGACT00000004840	id4	inhibitor of DNA binding 4 [Source:ZFIN;Acc:ZDB-GENE-051113-208]	chrXX	0.853198	0.259	3.94807e-140
Somatic	ENSGACG00000006293	ENSGACT00000008340	eif3ha	eukaryotic translation initiation factor 3, subunit H, b [Source:NCBI gene;Acc:567151]	chrXX	0.454054	0.308	4.24156e-140
Somatic	ENSGACG00000000151	ENSGACT00000000197			scaffold_58	0.419346	0.234	1.19925e-139
Mid-spermatocytes	ENSGACG00000010954	ENSGACT00000014516	tmem17	transmembrane protein 17 [Source:NCBI gene;Acc:568092]	chrXIX	0.767412	0.409	5.72276e-139
Elongated spermatid	ENSGACG00000017491	ENSGACT00000023156	rpl12	ribosomal protein L12 [Source:ZFIN;Acc:ZDB-GENE-030131-5297]	chrII	0.541891	0.96	1.34594e-138
Somatic	ENSGACG00000004652	ENSGACT00000006149			chrVI	0.439257	0.794	4.40971e-138
Somatic	ENSGACG00000008496	ENSGACT00000011328	rplp0	ribosomal protein lateral stalk subunit P0 [Source:HGNC Symbol;Acc:HGNC:10371]	chrXVII	0.586636	0.67	9.33132e-138
Elongated spermatid	ENSGACG00000016489	ENSGACT00000021819	rps8a	ribosomal protein S8a [Source:NCBI gene;Acc:407690]	chrIII	0.597696	0.927	1.5542e-137
Somatic	ENSGACG00000006059	ENSGACT00000008073	rpl19	ribosomal protein L19 [Source:HGNC Symbol;Acc:HGNC:10312]	chrV	0.706528	0.96	4.90027e-137
Somatic	ENSGACG00000005769	ENSGACT00000007650			chrXVII	1.50834	0.481	4.95254e-136
Elongated spermatid	ENSGACG00000002907	ENSGACT00000003824	sult1st9	sulfotransferase family 1, cytosolic sulfotransferase 9 [Source:ZFIN;Acc:ZDB-GENE-081105-79]	chrXII	0.421763	0.153	5.41316e-136
Mid-spermatocytes	ENSGACG00000003525	ENSGACT00000004644	cry-dash	cryptochrome DASH [Source:NCBI gene;Acc:402986]	chrXXI	0.768122	0.391	8.31857e-136
Elongated spermatid	ENSGACG00000006405	ENSGACT00000008504			chrXIII	0.518307	0.181	1.64097e-135
Elongated spermatid	ENSGACG00000013783	ENSGACT00000018242	emb	embigin [Source:ZFIN;Acc:ZDB-GENE-070705-158]	chrXIII	0.459705	0.162	2.42009e-135
Elongated spermatid	ENSGACG00000009661	ENSGACT00000012791	NDUFA4	NDUFA4 mitochondrial complex associated [Source:HGNC Symbol;Acc:HGNC:7687]	chrXI	0.75208	0.849	8.99733e-135
Elongated spermatid	ENSGACG00000003966	ENSGACT00000005225	smap1	small ArfGAP 1 [Source:ZFIN;Acc:ZDB-GENE-060920-2]	chrVI	0.57618	0.239	1.18397e-134
Elongated spermatid	ENSGACG00000008410	ENSGACT00000011137	NDUFB1	NADH:ubiquinone oxidoreductase subunit B1 [Source:HGNC Symbol;Acc:HGNC:7695]	chrXVIII	0.794306	0.439	3.16785e-134
Elongated spermatid	ENSGACG00000005836	ENSGACT00000007728			chrXX	0.428008	0.153	5.66059e-134
Mid-spermatocytes	ENSGACG00000003376	ENSGACT00000004436		RNA binding motif protein 39a [Source:ZFIN;Acc:ZDB-GENE-040426-2852]	chrXVII	1.06284	0.6	4.17537e-133
Elongated spermatid	ENSGACG00000018776	ENSGACT00000024868			chrIX	0.510443	0.194	1.34213e-132
Somatic	ENSGACG00000005785	ENSGACT00000007694		chymotrypsin like elastase family member 1, tandem duplicate 3 [Source:ZFIN;Acc:ZDB-GENE-040801-12]	chrXVII	1.92641	0.667	2.56324e-132
Elongated spermatid	ENSGACG00000001929	ENSGACT00000002516	COX5B	cytochrome c oxidase subunit 5B [Source:HGNC Symbol;Acc:HGNC:2269]	scaffold_176	0.81939	0.539	1.06131e-131
Somatic	ENSGACG00000007594	ENSGACT00000010092	ctrl	zgc:171592 [Source:ZFIN;Acc:ZDB-GENE-080220-23]	chrXX	1.49328	0.481	1.23601e-131
Somatic	ENSGACG00000005890	ENSGACT00000007799	si:dkey-243k1.3	si:dkey-243k1.3 [Source:ZFIN;Acc:ZDB-GENE-131121-191]	chrI	0.966845	0.296	1.41322e-131
Mid-spermatocytes	ENSGACG00000017326	ENSGACT00000022925	cstf2	cleavage stimulation factor, 3' pre-RNA, subunit 2 [Source:ZFIN;Acc:ZDB-GENE-031118-2]	chrIV	0.885226	0.504	1.68047e-131
Mid-spermatocytes	ENSGACG00000017223	ENSGACT00000022788	lsm6	LSM6 homolog, U6 small nuclear RNA and mRNA degradation associated [Source:ZFIN;Acc:ZDB-GENE-040625-50]	chrIX	0.884162	0.513	4.53887e-131
Somatic	ENSGACG00000005283	ENSGACT00000007077	vps28	VPS28 subunit of ESCRT-I [Source:ZFIN;Acc:ZDB-GENE-040426-1527]	chrX	0.398805	0.239	7.91026e-131
Somatic	ENSGACG00000002233	ENSGACT00000002911	COMTD1	catechol-O-methyltransferase domain containing 1 [Source:HGNC Symbol;Acc:HGNC:26309]	chrV	0.365865	0.179	1.00375e-129
Late spermatogonia	ENSGACG00000017334	ENSGACT00000022952	tspan7	tetraspanin 7 [Source:ZFIN;Acc:ZDB-GENE-030131-5435]	chrIV	1.12283	0.609	1.29776e-129
Elongated spermatid	ENSGACG00000018439	ENSGACT00000024425	rpl26	ribosomal protein L26 [Source:ZFIN;Acc:ZDB-GENE-040426-2117]	chrIV	0.605341	0.922	1.22998e-128
Late spermatogonia	ENSGACG00000007695	ENSGACT00000010220	porb	P450 (cytochrome) oxidoreductase b [Source:ZFIN;Acc:ZDB-GENE-030131-5767]	chrI	0.310068	0.174	1.35225e-128
Late spermatogonia	ENSGACG00000005359	ENSGACT00000007107	scpep1	serine carboxypeptidase 1 [Source:ZFIN;Acc:ZDB-GENE-040426-890]	chrXI	0.786148	0.391	1.40844e-128
Elongated spermatid	ENSGACG00000004745	ENSGACT00000006269			chrI	0.736702	0.369	6.05019e-128
Elongated spermatid	ENSGACG00000020906	ENSGACT00000027697	rps14	ribosomal protein S14 [Source:ZFIN;Acc:ZDB-GENE-030131-8631]	chrVII	0.385298	0.977	2.75352e-127
Somatic	ENSGACG00000007530	ENSGACT00000010046	slc25a33	solute carrier family 25 member 33 [Source:NCBI gene;Acc:406436]	chrXII	0.302708	0.166	2.33674e-126
Elongated spermatid	ENSGACG00000003476	ENSGACT00000004566	rps19	ribosomal protein S19 [Source:ZFIN;Acc:ZDB-GENE-040426-1716]	chrXX	0.473272	0.971	1.45805e-125
Elongated spermatid	ENSGACG00000010457	ENSGACT00000013846			chrXII	0.805958	0.566	1.93451e-125
Mid-spermatocytes	ENSGACG00000013862	ENSGACT00000018367	nup93	nucleoporin 93 [Source:NCBI gene;Acc:30172]	chrXIX	0.850351	0.47	3.31618e-124
Early Spermatagonia	ENSGACG00000007164	ENSGACT00000009553	pgd	phosphogluconate dehydrogenase [Source:ZFIN;Acc:ZDB-GENE-040426-2807]	chrXII	1.36874	0.585	4.08382e-124
Mid-spermatocytes	ENSGACG00000014155	ENSGACT00000018730	uqcrfs1	ubiquinol-cytochrome c reductase, Rieske iron-sulfur polypeptide 1 [Source:ZFIN;Acc:ZDB-GENE-040426-2060]	chrII	1.23673	0.739	7.85204e-124
Elongated spermatid	ENSGACG00000016356	ENSGACT00000021629	gm2a	GM2 ganglioside activator [Source:ZFIN;Acc:ZDB-GENE-050417-373]	chrIV	0.527756	0.212	1.59581e-123
Elongated spermatid	ENSGACG00000009305	ENSGACT00000012293	atp5if1b	ATP synthase inhibitory factor subunit 1b [Source:NCBI gene;Acc:558368]	chrXV	0.763087	0.784	1.82595e-123
Elongated spermatid	ENSGACG00000002401	ENSGACT00000003149	gulp1a	GULP PTB domain containing engulfment adaptor 1a [Source:NCBI gene;Acc:368404]	chrXVI	0.552987	0.225	2.67017e-123
Somatic	ENSGACG00000001144	ENSGACT00000001484	trappc1	trafficking protein particle complex 1 [Source:ZFIN;Acc:ZDB-GENE-040718-242]	scaffold_129	0.37879	0.225	3.00925e-123
Early spermatocytes	ENSGACG00000007843	ENSGACT00000010433	ptprc	protein tyrosine phosphatase receptor type C [Source:ZFIN;Acc:ZDB-GENE-050208-585]	chrVIII	0.686455	0.221	7.89497e-123
Somatic	ENSGACG00000015475	ENSGACT00000020454	atp6v1g1	ATPase H+ transporting V1 subunit G1 [Source:ZFIN;Acc:ZDB-GENE-030131-6965]	chrXIV	0.529791	0.565	2.504e-122
Somatic	ENSGACG00000017260	ENSGACT00000022841	ssx2ipa	synovial sarcoma, X breakpoint 2 interacting protein a [Source:ZFIN;Acc:ZDB-GENE-040426-1756]	chrIII	0.352929	0.211	3.24754e-122
Mid-spermatocytes	ENSGACG00000002752	ENSGACT00000003612	ube2w	ubiquitin-conjugating enzyme E2W (putative) [Source:NCBI gene;Acc:553013]	chrXXI	0.685861	0.383	4.27274e-122
Mid-spermatocytes	ENSGACG00000014678	ENSGACT00000019435	rab36	RAB36, member RAS oncogene family [Source:ZFIN;Acc:ZDB-GENE-040910-5]	chrIII	0.868117	0.53	1.3092e-121
Somatic	ENSGACG00000006646	ENSGACT00000008879	ela2l	elastase 2 like [Source:ZFIN;Acc:ZDB-GENE-040511-1]	chrXII	2.08578	0.815	2.86348e-121
Somatic	ENSGACG00000003628	ENSGACT00000004771	rpl30	ribosomal protein L30 [Source:ZFIN;Acc:ZDB-GENE-030131-8657]	chrX	0.531414	0.993	3.27864e-121
Early Spermatagonia	ENSGACG00000014527	ENSGACT00000019227	fbp2	fructose-1,6-bisphosphatase 2 [Source:ZFIN;Acc:ZDB-GENE-040822-23]	chrXIII	1.3238	0.544	6.28297e-121
Mid-spermatocytes	ENSGACG00000013020	ENSGACT00000017248			chrXX	0.775242	0.435	8.15756e-121
Late spermatogonia	ENSGACG00000005778	ENSGACT00000007646	dap1b	death associated protein 1b [Source:ZFIN;Acc:ZDB-GENE-000511-4]	chrXVI	1.07647	0.587	3.04166e-119
Somatic	ENSGACG00000018350	ENSGACT00000024308	higd2a	HIG1 hypoxia inducible domain family, member 2A [Source:ZFIN;Acc:ZDB-GENE-050417-119]	chrIV	0.441483	0.276	7.0535e-119
Mid-spermatocytes	ENSGACG00000009271	ENSGACT00000012263	slc35a5	solute carrier family 35 member A5 [Source:NCBI gene;Acc:368418]	chrXVI	1.00479	0.6	8.6861e-119
Mid-spermatocytes	ENSGACG00000008078	ENSGACT00000010772	upf1	UPF1 RNA helicase and ATPase [Source:HGNC Symbol;Acc:HGNC:9962]	chrVIII	0.9946	0.574	1.66949e-118
Elongated spermatid	ENSGACG00000008262	ENSGACT00000010951	fance	FA complementation group E [Source:ZFIN;Acc:ZDB-GENE-060510-5]	chrXII	0.628844	0.89	2.74915e-117
Early Spermatagonia	ENSGACG00000016070	ENSGACT00000021243			chrII	1.04014	0.354	3.5637e-117
Elongated spermatid	ENSGACG00000007448	ENSGACT00000009903	FUCA1	alpha-L-fucosidase 1 [Source:HGNC Symbol;Acc:HGNC:4006]	chrX	0.451917	0.175	4.93411e-117
Somatic	ENSGACG00000010631	ENSGACT00000014083	HINT1	histidine triad nucleotide binding protein 1 [Source:HGNC Symbol;Acc:HGNC:4912]	chrVI	0.465325	0.385	5.31549e-117
Early Spermatagonia	ENSGACG00000000546	ENSGACT00000000704			scaffold_229	0.56211	0.15	2.46732e-116
Elongated spermatid	ENSGACG00000002408	ENSGACT00000003158	aprt	adenine phosphoribosyltransferase [Source:ZFIN;Acc:ZDB-GENE-040426-1492]	chrVI	0.526461	0.219	6.17592e-116
Early spermatid	ENSGACG00000016598	ENSGACT00000021951	ak1	adenylate kinase 1 [Source:ZFIN;Acc:ZDB-GENE-040822-37]	chrXIV	0.655412	0.959	8.671e-116
Late spermatogonia	ENSGACG00000008997	ENSGACT00000011911			chrXIX	0.634002	0.283	1.75238e-115
Elongated spermatid	ENSGACG00000006818	ENSGACT00000009065	rps25	ribosomal protein S25 [Source:NCBI gene;Acc:393788]	chrI	0.331772	0.983	2.09466e-115
Mid-spermatocytes	ENSGACG00000005008	ENSGACT00000006688	zgc:158403	zgc:158403 [Source:NCBI gene;Acc:790939]	chrXI	0.825278	0.478	3.49671e-115
Elongated spermatid	ENSGACG00000003568	ENSGACT00000004685			chrXVII	0.780922	0.588	6.27537e-115
Mid-spermatocytes	ENSGACG00000008153	ENSGACT00000010800			chrXIX	0.595442	0.313	1.30266e-114
Early Spermatagonia	ENSGACG00000015537	ENSGACT00000020549	cybb	cytochrome b-245, beta polypeptide (chronic granulomatous disease) [Source:ZFIN;Acc:ZDB-GENE-040426-1380]	chrI	0.872341	0.286	2.86615e-114
Mid-spermatocytes	ENSGACG00000007336	ENSGACT00000009748	micall1b.2	MICAL like 1b, duplicate 2 [Source:ZFIN;Acc:ZDB-GENE-100922-171]	chrXI	0.62256	0.374	6.68173e-114
Elongated spermatid	ENSGACG00000015957	ENSGACT00000021114	RPL7A	ribosomal protein L7a [Source:HGNC Symbol;Acc:HGNC:10364]	chrXIV	0.500055	0.953	7.89964e-114
Late spermatogonia	ENSGACG00000005186	ENSGACT00000006872	TENT5A	terminal nucleotidyltransferase 5A [Source:HGNC Symbol;Acc:HGNC:18345]	chrXX	0.302868	0.152	2.09516e-113
Elongated spermatid	ENSGACG00000010458	ENSGACT00000013855	BRK1	BRICK1 subunit of SCAR/WAVE actin nucleating complex [Source:HGNC Symbol;Acc:HGNC:23057]	chrXVII	0.68438	0.355	6.77566e-113
Somatic	ENSGACG00000017500	ENSGACT00000023170	gabarapl2	GABA(A) receptor-associated protein like 2 [Source:ZFIN;Acc:ZDB-GENE-040718-336]	chrII	0.390288	0.301	9.54302e-113
Somatic	ENSGACG00000017678	ENSGACT00000023415	zgc:112160	zgc:112160 [Source:ZFIN;Acc:ZDB-GENE-050417-229]	chrII	2.22464	0.889	1.5869e-112
Somatic	ENSGACG00000015951	ENSGACT00000021094	ociad1	OCIA domain containing 1 [Source:NCBI gene;Acc:393272]	chrIX	0.357086	0.204	2.0234e-112
Early spermatid	ENSGACG00000013240	ENSGACT00000017538			chrXVIII	0.659302	0.264	2.99321e-112
Mid-spermatocytes	ENSGACG00000015007	ENSGACT00000019849	ndfip2	Nedd4 family interacting protein 2 [Source:ZFIN;Acc:ZDB-GENE-040426-2662]	chrI	1.08828	0.678	9.14579e-112
Late-spermatocytes	ENSGACG00000020257	ENSGACT00000026820		ubiquitin B [Source:ZFIN;Acc:ZDB-GENE-050411-10]	chrVII	0.276537	0.983	1.29834e-111
Early Spermatagonia	ENSGACG00000010111	ENSGACT00000013387	ptpn6	protein tyrosine phosphatase non-receptor type 6 [Source:ZFIN;Acc:ZDB-GENE-030131-7513]	chrXX	0.876579	0.299	1.38718e-111
Elongated spermatid	ENSGACG00000006523	ENSGACT00000008661	RPL27A	ribosomal protein L27a [Source:HGNC Symbol;Acc:HGNC:10329]	chrXIX	0.55327	0.912	3.20997e-111
Elongated spermatid	ENSGACG00000008583	ENSGACT00000011369	cox6b1	cytochrome c oxidase subunit 6B1 [Source:ZFIN;Acc:ZDB-GENE-040718-448]	chrV	0.732192	0.761	1.12597e-110
Mid-spermatocytes	ENSGACG00000020456	ENSGACT00000027102	ublcp1	ubiquitin-like domain containing CTD phosphatase 1 [Source:NCBI gene;Acc:792145]	chrVII	0.674849	0.365	2.15427e-110
Mid-spermatocytes	ENSGACG00000003411	ENSGACT00000004470			chrVI	0.751826	0.409	2.99155e-110
Mid-spermatocytes	ENSGACG00000014902	ENSGACT00000019709	itfg1	integrin alpha FG-GAP repeat containing 1 [Source:ZFIN;Acc:ZDB-GENE-121003-3]	chrII	0.381803	0.2	3.51467e-110
Elongated spermatid	ENSGACG00000003110	ENSGACT00000004082	rpl21	ribosomal protein L21 [Source:ZFIN;Acc:ZDB-GENE-030131-8512]	chrXXI	0.428751	0.951	5.51485e-110
Late spermatogonia	ENSGACG00000000457	ENSGACT00000000583			scaffold_163	0.531181	0.217	6.00712e-110
Late spermatogonia	ENSGACG00000013243	ENSGACT00000017576	plod1a	procollagen-lysine, 2-oxoglutarate 5-dioxygenase 1a [Source:ZFIN;Acc:ZDB-GENE-030131-3165]	chrXII	0.392269	0.217	6.82614e-110
Somatic	ENSGACG00000017945	ENSGACT00000023752	pcmtd1	protein-L-isoaspartate (D-aspartate) O-methyltransferase domain containing 1 [Source:ZFIN;Acc:ZDB-GENE-030131-5387]	chrIII	0.294908	0.165	7.9364e-110
Mid-spermatocytes	ENSGACG00000015000	ENSGACT00000019827	nfatc2ip	nuclear factor of activated T cells 2 interacting protein [Source:ZFIN;Acc:ZDB-GENE-030131-9520]	chrXI	0.848251	0.461	1.0729e-109
Late spermatogonia	ENSGACG00000005170	ENSGACT00000006855		ezrin [Source:HGNC Symbol;Acc:HGNC:12691]	chrXV	0.40872	0.196	1.28869e-109
Mid-spermatocytes	ENSGACG00000016381	ENSGACT00000021669	aurkb	aurora kinase B [Source:NCBI gene;Acc:791894]	chrIV	0.725789	0.365	1.53922e-109
Mid-spermatocytes	ENSGACG00000002270	ENSGACT00000002956	tekt1	tektin 1 [Source:ZFIN;Acc:ZDB-GENE-041114-99]	chrX	0.953155	0.557	1.54172e-109
Elongated spermatid	ENSGACG00000005841	ENSGACT00000007735			chrXX	0.642185	0.329	9.97113e-109
Somatic	ENSGACG00000005018	ENSGACT00000006644	si:dkey-165n16.1	si:dkey-165n16.1 [Source:ZFIN;Acc:ZDB-GENE-100922-224]	chrXX	0.301748	0.159	1.98486e-108
Mid-spermatocytes	ENSGACG00000004662	ENSGACT00000006166	zgpat	zinc finger, CCCH-type with G patch domain [Source:NCBI gene;Acc:393457]	chrXII	0.698847	0.374	1.0658e-107
Elongated spermatid	ENSGACG00000009814	ENSGACT00000012997	rps18	ribosomal protein S18 [Source:NCBI gene;Acc:192300]	chrX	0.353975	0.969	3.49946e-107
Elongated spermatid	ENSGACG00000014503	ENSGACT00000019207	arpc2	actin related protein 2/3 complex, subunit 2 [Source:ZFIN;Acc:ZDB-GENE-030131-5276]	chrI	0.519484	0.216	1.31329e-106
Early spermatocytes	ENSGACG00000019459	ENSGACT00000025771	nap1l1	nucleosome assembly protein 1-like 1 [Source:ZFIN;Acc:ZDB-GENE-030516-2]	chrIV	0.856654	0.432	3.31285e-106
Somatic	ENSGACG00000004230	ENSGACT00000005589	rpl5a	ribosomal protein L5 [Source:HGNC Symbol;Acc:HGNC:10360]	chrVIII	0.527302	0.689	3.37865e-106
Elongated spermatid	ENSGACG00000009310	ENSGACT00000012319	rpl13a	ribosomal protein L13a [Source:ZFIN;Acc:ZDB-GENE-030131-168]	chrXV	0.535893	0.926	4.69556e-106
Elongated spermatid	ENSGACG00000002042	ENSGACT00000002659	cyb5a	cytochrome b5 type A (microsomal) [Source:ZFIN;Acc:ZDB-GENE-040426-2148]	scaffold_214	0.524837	0.227	8.17989e-106
Elongated spermatid	ENSGACG00000015228	ENSGACT00000020123	SLC9A3R1	SLC9A3 regulator 1 [Source:HGNC Symbol;Acc:HGNC:11075]	scaffold_48	0.507661	0.21	3.60977e-104
Mid-spermatocytes	ENSGACG00000011348	ENSGACT00000015033	rassf7a	Ras association domain family member 7a [Source:ZFIN;Acc:ZDB-GENE-091013-3]	chrXIX	0.537349	0.27	3.71376e-104
Mid-spermatocytes	ENSGACG00000012148	ENSGACT00000016101			chrI	0.741018	0.426	6.24858e-104
Mid-spermatocytes	ENSGACG00000016976	ENSGACT00000022467	nadkb	NAD kinase b [Source:ZFIN;Acc:ZDB-GENE-061103-433]	chrIII	1.05581	0.643	9.63838e-104
Somatic	ENSGACG00000019396	ENSGACT00000025685	gabarapb	GABA(A) receptor-associated protein b [Source:ZFIN;Acc:ZDB-GENE-101102-9]	chrVII	0.504015	0.653	1.8101e-103
Elongated spermatid	ENSGACG00000005572	ENSGACT00000007382	rasd1	RAS, dexamethasone-induced 1 [Source:ZFIN;Acc:ZDB-GENE-040426-1473]	chrV	0.530266	0.178	4.86912e-103
Elongated spermatid	ENSGACG00000016582	ENSGACT00000021939	txndc12	thioredoxin domain containing 12 (endoplasmic reticulum) [Source:ZFIN;Acc:ZDB-GENE-050522-497]	chrIII	0.627172	0.308	1.00827e-102
Mid-spermatocytes	ENSGACG00000010635	ENSGACT00000014088	lyrm7	LYR motif containing 7 [Source:NCBI gene;Acc:100002948]	chrVI	0.437818	0.226	2.14496e-101
Elongated spermatid	ENSGACG00000008274	ENSGACT00000011001	mthfd2	methylenetetrahydrofolate dehydrogenase (NADP+ dependent) 2, methenyltetrahydrofolate cyclohydrolase [Source:ZFIN;Acc:ZDB-GENE-040704-20]	chrXIII	0.625417	0.268	5.10835e-101
Mid-spermatocytes	ENSGACG00000003674	ENSGACT00000004836	psmg2	proteasome (prosome, macropain) assembly chaperone 2 [Source:NCBI gene;Acc:573107]	chrX	0.506451	0.243	9.01796e-101
Late spermatogonia	ENSGACG00000011059	ENSGACT00000014652	zgc:112492	zgc:112492 [Source:ZFIN;Acc:ZDB-GENE-050417-143]	chrXI	0.471671	0.196	1.58118e-100
Elongated spermatid	ENSGACG00000013435	ENSGACT00000017787	rpl17	ribosomal protein L17 [Source:ZFIN;Acc:ZDB-GENE-030131-8585]	scaffold_196	0.369651	0.979	2.61844e-100
Late spermatogonia	ENSGACG00000009697	ENSGACT00000012822	ctbs	chitobiase, di-N-acetyl- [Source:ZFIN;Acc:ZDB-GENE-050522-422]	chrVIII	0.358657	0.196	3.44195e-100
Somatic	ENSGACG00000014635	ENSGACT00000019379	rpl27	ribosomal protein L27 [Source:NCBI gene;Acc:325618]	chrXI	0.629028	0.948	4.89368e-100
Mid-spermatocytes	ENSGACG00000013591	ENSGACT00000018010	elob	elongin B [Source:ZFIN;Acc:ZDB-GENE-020415-1]	chrXI	0.705452	0.409	8.01194e-100
Elongated spermatid	ENSGACG00000005864	ENSGACT00000007860	gapdhs	glyceraldehyde-3-phosphate dehydrogenase, spermatogenic [Source:NCBI gene;Acc:406367]	chrXX	0.69793	0.404	1.71795e-99
Early Spermatagonia	ENSGACG00000001519	ENSGACT00000001985	itgb2	integrin, beta 2 [Source:ZFIN;Acc:ZDB-GENE-110411-4]	chrXVI	0.654005	0.197	4.98234e-99
Somatic	ENSGACG00000009435	ENSGACT00000012466			chrXII	0.350326	0.219	5.16306e-99
Mid-spermatocytes	ENSGACG00000020080	ENSGACT00000026580	acot15	acyl-CoA thioesterase 15 [Source:ZFIN;Acc:ZDB-GENE-041210-203]	chrIV	0.512019	0.252	6.8658e-99
Elongated spermatid	ENSGACG00000003250	ENSGACT00000004280	rpl24	ribosomal protein L24 [Source:NCBI gene;Acc:192301]	chrXVI	0.56026	0.869	1.51806e-98
Early spermatocytes	ENSGACG00000016924	ENSGACT00000022397	fermt3b	fermitin family member 3b [Source:ZFIN;Acc:ZDB-GENE-040426-1366]	chrIV	0.535348	0.176	4.31256e-98
Mid-spermatocytes	ENSGACG00000006786	ENSGACT00000009046	tom1	target of myb1 membrane trafficking protein [Source:ZFIN;Acc:ZDB-GENE-060721-1]	chrXI	0.927479	0.565	1.17082e-97
Mid-spermatocytes	ENSGACG00000011429	ENSGACT00000015139			chrXI	0.761762	0.452	1.21089e-97
Elongated spermatid	ENSGACG00000010223	ENSGACT00000013522	cox7c	cytochrome c oxidase subunit 7C [Source:ZFIN;Acc:ZDB-GENE-030131-8062]	chrXIII	0.672826	0.379	1.88443e-97
Somatic	ENSGACG00000020942	ENSGACT00000027734	COX3	cytochrome c oxidase subunit III [Source:NCBI gene;Acc:39411459]	MT	0.427419	0.999	5.62336e-97
Somatic	ENSGACG00000009648	ENSGACT00000012799	cpa4	carboxypeptidase A4 [Source:ZFIN;Acc:ZDB-GENE-040704-61]	chrXIX	0.772368	0.222	1.23694e-96
Early spermatid	ENSGACG00000012198	ENSGACT00000016170	si:ch211-255g12.6	si:ch211-255g12.6 [Source:ZFIN;Acc:ZDB-GENE-081104-198]	chrXII	0.932358	0.5	4.08043e-96
Mid-spermatocytes	ENSGACG00000009828	ENSGACT00000013016	DCAF7	DDB1 and CUL4 associated factor 7 [Source:HGNC Symbol;Acc:HGNC:30915]	chrXI	0.761058	0.478	8.52303e-96
Elongated spermatid	ENSGACG00000002118	ENSGACT00000002773	rpl11	ribosomal protein L11 [Source:ZFIN;Acc:ZDB-GENE-040625-147]	chrX	0.415032	0.961	1.14677e-95
Mid-spermatocytes	ENSGACG00000000570	ENSGACT00000000745	nup50	nucleoporin 50 [Source:ZFIN;Acc:ZDB-GENE-030131-1689]	scaffold_90	0.774782	0.461	3.6967e-95
Elongated spermatid	ENSGACG00000004575	ENSGACT00000006053			chrXII	0.415624	0.16	5.03191e-95
Late spermatogonia	ENSGACG00000020467	ENSGACT00000027115	tpst1l	tyrosylprotein sulfotransferase 1, like [Source:ZFIN;Acc:ZDB-GENE-040316-1]	chrVII	0.394807	0.217	5.81057e-95
Early Spermatagonia	ENSGACG00000015423	ENSGACT00000020376		chemokine like factor [Source:HGNC Symbol;Acc:HGNC:13253]	chrII	0.660236	0.19	7.53335e-95
Somatic	ENSGACG00000017663	ENSGACT00000023394	ctrb1	chymotrypsinogen B1 [Source:ZFIN;Acc:ZDB-GENE-030131-1171]	chrII	2.35269	1	8.74728e-95
Mid-spermatocytes	ENSGACG00000008181	ENSGACT00000010948	adsl	adenylosuccinate lyase [Source:ZFIN;Acc:ZDB-GENE-030131-6363]	chrXI	0.86725	0.522	9.74003e-95
Somatic	ENSGACG00000014467	ENSGACT00000019162	serbp1a	SERPINE1 mRNA binding protein 1a [Source:ZFIN;Acc:ZDB-GENE-030131-7389]	chrVIII	0.529546	0.772	1.81666e-94
Mid-spermatocytes	ENSGACG00000004060	ENSGACT00000005348	dynll1	dynein, light chain, LC8-type 1 [Source:ZFIN;Acc:ZDB-GENE-040426-1961]	chrXIII	0.390688	0.774	1.82779e-94
Elongated spermatid	ENSGACG00000013237	ENSGACT00000017542	lamtor2	late endosomal/lysosomal adaptor, MAPK and MTOR activator 2 [Source:NCBI gene;Acc:445155]	chrXX	0.441164	0.175	2.6272e-94
Mid-spermatocytes	ENSGACG00000009813	ENSGACT00000012994	ube2t	ubiquitin-conjugating enzyme E2T (putative) [Source:NCBI gene;Acc:768152]	chrXII	0.867098	0.548	6.52566e-94
Mid-spermatocytes	ENSGACG00000013517	ENSGACT00000017908	cnot2	CCR4-NOT transcription complex, subunit 2 [Source:ZFIN;Acc:ZDB-GENE-070410-70]	chrXIX	0.832407	0.47	2.10469e-93
Late-spermatocytes	ENSGACG00000009802	ENSGACT00000012966	ssx2ipb	synovial sarcoma, X breakpoint 2 interacting protein b [Source:ZFIN;Acc:ZDB-GENE-050208-601]	chrVIII	0.655383	0.584	3.40667e-93
Mid-spermatocytes	ENSGACG00000014904	ENSGACT00000019715	osbpl11	oxysterol binding protein-like 11 [Source:ZFIN;Acc:ZDB-GENE-081105-135]	scaffold_74	0.783992	0.47	3.66887e-93
Mid-spermatocytes	ENSGACG00000001278	ENSGACT00000001667	nprl2	NPR2 like, GATOR1 complex subunit [Source:ZFIN;Acc:ZDB-GENE-060825-93]	scaffold_27	0.626565	0.383	2.05399e-92
Somatic	ENSGACG00000016329	ENSGACT00000021596	PAIP2	poly(A) binding protein interacting protein 2 [Source:HGNC Symbol;Acc:HGNC:17970]	chrIV	0.400255	0.361	3.71366e-92
Somatic	ENSGACG00000004275	ENSGACT00000005652	chmp5b	charged multivesicular body protein 5b [Source:NCBI gene;Acc:393351]	chrXXI	0.315068	0.215	6.34153e-92
Elongated spermatid	ENSGACG00000004178	ENSGACT00000005576	ALDOA	aldolase a, fructose-bisphosphate, a [Source:ZFIN;Acc:ZDB-GENE-030131-8369]	chrXI	0.456956	0.194	8.75756e-92
Elongated spermatid	ENSGACG00000001681	ENSGACT00000002206	psme2	proteasome activator subunit 2 [Source:ZFIN;Acc:ZDB-GENE-991110-16]	scaffold_213	0.464222	0.191	1.36792e-91
Mid-spermatocytes	ENSGACG00000012063	ENSGACT00000016026	actn1	actinin, alpha 1 [Source:ZFIN;Acc:ZDB-GENE-081113-4]	chrXV	0.716495	0.409	2.32754e-91
Early spermatocytes	ENSGACG00000009465	ENSGACT00000012532	cdk21	cyclin-dependent kinase 21 [Source:ZFIN;Acc:ZDB-GENE-131121-149]	chrXI	0.482415	0.153	3.03943e-91
Somatic	ENSGACG00000003879	ENSGACT00000005104	hikeshi	heat shock protein nuclear import factor hikeshi [Source:NCBI gene;Acc:550239]	chrXV	0.278579	0.166	3.92825e-91
Somatic	ENSGACG00000000684	ENSGACT00000000884	lamtor4	late endosomal/lysosomal adaptor, MAPK and MTOR activator 4 [Source:NCBI gene;Acc:561019]	scaffold_90	0.37749	0.311	5.73861e-91
Mid-spermatocytes	ENSGACG00000008249	ENSGACT00000010927	kmt5ab	lysine methyltransferase 5Ab [Source:ZFIN;Acc:ZDB-GENE-071004-17]	chrXIII	0.482702	0.252	1.0623e-90
Somatic	ENSGACG00000003995	ENSGACT00000005256	rplp1	ribosomal protein, large, P1 [Source:ZFIN;Acc:ZDB-GENE-030131-8663]	chrX	0.577828	0.968	1.7684e-90
Mid-spermatocytes	ENSGACG00000016549	ENSGACT00000021896	ubl7b	ubiquitin-like 7b (bone marrow stromal cell-derived) [Source:ZFIN;Acc:ZDB-GENE-040426-1334]	chrII	0.641959	0.365	3.67627e-90
Somatic	ENSGACG00000017481	ENSGACT00000023186	gtpbp4	GTP binding protein 4 [Source:ZFIN;Acc:ZDB-GENE-030131-5982]	chrIII	0.459071	0.526	4.91634e-90
Somatic	ENSGACG00000012370	ENSGACT00000016377	fkbp1b	FKBP prolyl isomerase 1B [Source:ZFIN;Acc:ZDB-GENE-040426-1785]	chrXVIII	0.302099	0.204	4.9329e-89
Mid-spermatocytes	ENSGACG00000015519	ENSGACT00000020507	ifi30	IFI30 lysosomal thiol reductase [Source:NCBI gene;Acc:336503]	chrIII	0.828961	0.461	9.64386e-89
Elongated spermatid	ENSGACG00000005108	ENSGACT00000006794	psap	prosaposin [Source:ZFIN;Acc:ZDB-GENE-020108-1]	chrVI	0.679019	0.34	1.1436e-88
Mid-spermatocytes	ENSGACG00000017726	ENSGACT00000023469			chrIV	0.318338	0.157	2.37313e-88
Somatic	ENSGACG00000016548	ENSGACT00000021894	TMEM38B	transmembrane protein 38B [Source:HGNC Symbol;Acc:HGNC:25535]	chrXIV	0.268248	0.165	7.03304e-88
Somatic	ENSGACG00000000104	ENSGACT00000000130	chchd7	coiled-coil-helix-coiled-coil-helix domain containing 7 [Source:ZFIN;Acc:ZDB-GENE-080204-55]	scaffold_95	0.379543	0.392	4.86519e-87
Elongated spermatid	ENSGACG00000007796	ENSGACT00000010361	atp5mf	ATP synthase membrane subunit f [Source:ZFIN;Acc:ZDB-GENE-050309-87]	chrXI	0.688819	0.486	9.98028e-87
Early spermatid	ENSGACG00000020864	ENSGACT00000027639	pdlim4	PDZ and LIM domain 4 [Source:ZFIN;Acc:ZDB-GENE-070308-5]	chrVII	0.612213	0.242	1.30485e-86
Somatic	ENSGACG00000003827	ENSGACT00000005045	smx5	smx5 [Source:ZFIN;Acc:ZDB-GENE-000616-10]	chrVIII	0.358571	0.228	4.15658e-86
Late spermatogonia	ENSGACG00000016536	ENSGACT00000021886	aga	aspartylglucosaminidase [Source:ZFIN;Acc:ZDB-GENE-040426-2311]	chrIV	0.656364	0.348	4.82461e-86
Somatic	ENSGACG00000013384	ENSGACT00000017742	rps3	ribosomal protein S3 [Source:ZFIN;Acc:ZDB-GENE-030131-8494]	chrI	0.578478	0.917	1.00783e-85
Early spermatocytes	ENSGACG00000008411	ENSGACT00000011155		tubulin, alpha 8 like 4 [Source:ZFIN;Acc:ZDB-GENE-040426-860]	chrXX	0.775166	0.621	1.12078e-85
Mid-spermatocytes	ENSGACG00000010906	ENSGACT00000014475	dazap2	DAZ associated protein 2 [Source:ZFIN;Acc:ZDB-GENE-030131-3036]	chrXII	0.728463	0.426	1.21432e-85
Mid-spermatocytes	ENSGACG00000011983	ENSGACT00000015883	tmem107l	transmembrane protein 107 [Source:HGNC Symbol;Acc:HGNC:28128]	chrXX	0.307577	0.165	4.23774e-85
Mid-spermatocytes	ENSGACG00000008203	ENSGACT00000010875	nup35	nucleoporin 35 [Source:NCBI gene;Acc:337461]	chrXVI	1.08311	0.73	1.41324e-84
Mid-spermatocytes	ENSGACG00000018287	ENSGACT00000024219			chrIV	0.573026	0.322	1.54903e-84
Elongated spermatid	ENSGACG00000000590	ENSGACT00000000764	rpl18a	ribosomal protein L18a [Source:NCBI gene;Acc:394035]	scaffold_90	0.543796	0.86	2.0377e-84
Early Spermatagonia	ENSGACG00000013555	ENSGACT00000017963	coro1a	coronin, actin binding protein, 1A [Source:ZFIN;Acc:ZDB-GENE-030131-9512]	chrXI	0.603842	0.17	2.11657e-84
Mid-spermatocytes	ENSGACG00000010593	ENSGACT00000014044	tnfaip8l1	tumor necrosis factor, alpha-induced protein 8-like 1 [Source:NCBI gene;Acc:393303]	chrVIII	0.800723	0.47	3.4037e-84
Late-spermatocytes	ENSGACG00000018214	ENSGACT00000024131	kif3a	kinesin family member 3A [Source:ZFIN;Acc:ZDB-GENE-050417-71]	chrIV	0.55875	0.71	5.60994e-84
Early Spermatagonia	ENSGACG00000019298	ENSGACT00000025562	myh9a	myosin, heavy chain 9a, non-muscle [Source:ZFIN;Acc:ZDB-GENE-030131-5870]	chrIX	0.504304	0.15	7.95895e-84
Mid-spermatocytes	ENSGACG00000008870	ENSGACT00000011731			chrV	0.707277	0.409	1.19885e-83
Mid-spermatocytes	ENSGACG00000009220	ENSGACT00000012199	erh	ERH mRNA splicing and mitosis factor [Source:NCBI gene;Acc:30475]	chrXVIII	1.065	0.626	1.58031e-83
Late-spermatocytes	ENSGACG00000012294	ENSGACT00000016317	zgc:77486	zgc:77486 [Source:ZFIN;Acc:ZDB-GENE-040426-2056]	chrVIII	0.517204	0.757	2.3261e-83
Elongated spermatid	ENSGACG00000020946	ENSGACT00000027738	ND4L	NADH dehydrogenase subunit 4L [Source:NCBI gene;Acc:39411484]	MT	0.533834	0.243	4.37265e-83
Mid-spermatocytes	ENSGACG00000015476	ENSGACT00000020458	prpf4	PRP4 pre-mRNA processing factor 4 homolog (yeast) [Source:ZFIN;Acc:ZDB-GENE-030131-5143]	chrXIV	0.742093	0.409	5.52918e-83
Somatic	ENSGACG00000020510	ENSGACT00000027170			chrVII	0.744446	0.222	7.22213e-83
Mid-spermatocytes	ENSGACG00000009917	ENSGACT00000013142	lpcat3	lysophosphatidylcholine acyltransferase 3 [Source:ZFIN;Acc:ZDB-GENE-041111-232]	chrXX	0.377806	0.2	1.72288e-82
Mid-spermatocytes	ENSGACG00000011922	ENSGACT00000015804	cog6	component of oligomeric golgi complex 6 [Source:ZFIN;Acc:ZDB-GENE-040426-909]	chrI	0.478844	0.243	2.15663e-82
Somatic	ENSGACG00000007324	ENSGACT00000009722			chrXV	0.282486	0.203	2.41798e-82
Mid-spermatocytes	ENSGACG00000007225	ENSGACT00000009604	gpn2	GPN-loop GTPase 2 [Source:NCBI gene;Acc:407722]	chrXX	0.713477	0.391	2.56049e-82
Mid-spermatocytes	ENSGACG00000001078	ENSGACT00000001394	si:ch211-87m7.2	si:ch211-87m7.2 [Source:ZFIN;Acc:ZDB-GENE-120215-153]	scaffold_150	0.784526	0.47	4.63224e-82
Mid-spermatocytes	ENSGACG00000000454	ENSGACT00000000589	zgc:86609	zgc:86609 [Source:ZFIN;Acc:ZDB-GENE-050102-7]	scaffold_139	0.563497	0.304	5.48196e-82
Elongated spermatid	ENSGACG00000002541	ENSGACT00000003347	ces3	carboxylesterase 3 [Source:ZFIN;Acc:ZDB-GENE-030131-9563]	chrXIX	0.393341	0.153	6.86677e-82
Mid-spermatocytes	ENSGACG00000011292	ENSGACT00000014952	hmox2b	heme oxygenase 2b [Source:ZFIN;Acc:ZDB-GENE-091118-52]	chrXI	0.614747	0.357	2.7563e-81
Mid-spermatocytes	ENSGACG00000005357	ENSGACT00000007096	cyldl	cylindromatosis (turban tumor syndrome), like [Source:ZFIN;Acc:ZDB-GENE-131127-190]	chrVIII	0.649745	0.391	4.193e-81
Late spermatogonia	ENSGACG00000011036	ENSGACT00000014645	timp2b	TIMP metallopeptidase inhibitor 2b [Source:ZFIN;Acc:ZDB-GENE-040426-2655]	chrXI	0.588934	0.326	4.86344e-81
Early spermatocytes	ENSGACG00000018016	ENSGACT00000023851		CD74 molecule, major histocompatibility complex, class II invariant chain a [Source:ZFIN;Acc:ZDB-GENE-000901-1]	chrIV	0.733171	0.191	9.85694e-81
Elongated spermatid	ENSGACG00000009139	ENSGACT00000012095	pfn2	profilin 2 [Source:ZFIN;Acc:ZDB-GENE-040115-4]	chrVIII	0.436635	0.181	2.17289e-80
Elongated spermatid	ENSGACG00000013159	ENSGACT00000017432	stum	stum, mechanosensory transduction mediator homolog [Source:NCBI gene;Acc:562918]	chrXVIII	0.546186	0.249	6.73287e-80
Mid-spermatocytes	ENSGACG00000009235	ENSGACT00000012217	mlf1	myeloid leukemia factor 1 [Source:ZFIN;Acc:ZDB-GENE-080917-7]	chrI	0.362232	0.799	8.46297e-80
Late spermatogonia	ENSGACG00000019796	ENSGACT00000026211	si:dkey-5i3.5	si:dkey-5i3.5 [Source:ZFIN;Acc:ZDB-GENE-070424-162]	chrIV	0.560767	0.283	1.88899e-79
Late spermatogonia	ENSGACG00000017083	ENSGACT00000022618	slc25a43	solute carrier family 25 member 43 [Source:NCBI gene;Acc:796731]	chrIV	0.743661	0.391	2.67809e-79
Mid-spermatocytes	ENSGACG00000018576	ENSGACT00000024606	tusc3	tumor suppressor candidate 3 [Source:ZFIN;Acc:ZDB-GENE-050522-381]	chrIX	0.543499	0.339	4.02137e-79
Elongated spermatid	ENSGACG00000013298	ENSGACT00000017642	arhgdia	Rho GDP dissociation inhibitor (GDI) alpha [Source:ZFIN;Acc:ZDB-GENE-040426-2816]	chrXI	0.534207	0.273	5.03403e-79
Elongated spermatid	ENSGACG00000004470	ENSGACT00000005902	nfe2l2a	nuclear factor, erythroid 2-like 2a [Source:ZFIN;Acc:ZDB-GENE-030723-2]	chrXVI	0.465861	0.178	5.6023e-79
Mid-spermatocytes	ENSGACG00000009685	ENSGACT00000012800	birc5a	baculoviral IAP repeat containing 5a [Source:ZFIN;Acc:ZDB-GENE-030826-1]	chrV	0.672377	0.365	8.91901e-79
Early spermatid	ENSGACG00000004647	ENSGACT00000006142	yod1	YOD1 deubiquitinase [Source:NCBI gene;Acc:550411]	chrXVII	0.822949	0.459	1.46802e-78
Early spermatocytes	ENSGACG00000014523	ENSGACT00000019201	grap2a	GRB2 related adaptor protein 2a [Source:ZFIN;Acc:ZDB-GENE-050417-275]	chrXI	0.463362	0.176	3.05437e-78
Somatic	ENSGACG00000020243	ENSGACT00000026800	nupr1a		chrVII	0.301622	0.206	3.38935e-78
Mid-spermatocytes	ENSGACG00000010272	ENSGACT00000013668		protein phosphatase 1, catalytic subunit, beta isozyme [Source:ZFIN;Acc:ZDB-GENE-030616-609]	chrXV	0.501323	0.278	3.87903e-78
Somatic	ENSGACG00000000860	ENSGACT00000001108			scaffold_197	0.557969	0.936	7.21895e-78
Somatic	ENSGACG00000010459	ENSGACT00000013875	tspan3a	tetraspanin 3a [Source:ZFIN;Acc:ZDB-GENE-030131-7787]	chrXIX	0.302745	0.202	9.68775e-78
Elongated spermatid	ENSGACG00000006427	ENSGACT00000008515			chrXV	0.566991	0.253	1.725e-77
Mid-spermatocytes	ENSGACG00000018937	ENSGACT00000025085		lysine-rich nucleolar protein 1 [Source:ZFIN;Acc:ZDB-GENE-090313-76]	chrIX	0.684188	0.365	2.55146e-77
Somatic	ENSGACG00000001940	ENSGACT00000002538	RPS20	ribosomal protein S20 [Source:HGNC Symbol;Acc:HGNC:10405]	chrXXI	0.506744	0.991	4.52957e-77
Elongated spermatid	ENSGACG00000001954	ENSGACT00000002547			scaffold_128	0.635552	0.64	7.12552e-77
Somatic	ENSGACG00000015402	ENSGACT00000020352	eef1b2	eukaryotic translation elongation factor 1 beta 2 [Source:ZFIN;Acc:ZDB-GENE-030131-7310]	chrI	0.540384	0.874	9.37523e-77
Mid-spermatocytes	ENSGACG00000006533	ENSGACT00000008659			chrXV	0.646593	0.374	1.50215e-76
Somatic	ENSGACG00000016830	ENSGACT00000022260	oaz1b	Danio rerio ornithine decarboxylase antizyme 1b (oaz1b), mRNA. [Source:RefSeq mRNA;Acc:NM_194432]	chrXIV	0.318877	0.331	1.77969e-76
Early spermatid	ENSGACG00000005047	ENSGACT00000006676			chrI	0.609076	0.274	2.93473e-76
Early spermatocytes	ENSGACG00000011558	ENSGACT00000015313	rps27a	ribosomal protein S27a [Source:ZFIN;Acc:ZDB-GENE-030131-10018]	chrVI	0.277593	0.949	3.97361e-76
Late spermatogonia	ENSGACG00000016476	ENSGACT00000021795	IDH2	isocitrate dehydrogenase (NADP(+)) 2 [Source:ZFIN;Acc:ZDB-GENE-031118-95]	chrII	0.309622	0.152	6.03267e-76
Late spermatogonia	ENSGACG00000012884	ENSGACT00000017064	hsd11b1la	Danio rerio Hydroxysteroid 11-beta-dehydrogenase 1-like protein-like (LOC100006793), mRNA. [Source:RefSeq mRNA;Acc:NM_001105607]	chrVIII	0.589769	0.304	1.92938e-75
Late-spermatocytes	ENSGACG00000020404	ENSGACT00000027024	sptbn2	spectrin, beta, non-erythrocytic 2 [Source:ZFIN;Acc:ZDB-GENE-030131-787]	chrVII	0.61877	0.446	2.56197e-75
Somatic	ENSGACG00000001804	ENSGACT00000002359	zgc:162944	zgc:162944 [Source:ZFIN;Acc:ZDB-GENE-070424-75]	chrXVI	0.367454	0.459	2.57037e-75
Mid-spermatocytes	ENSGACG00000010175	ENSGACT00000013464	top1l	DNA topoisomerase I, like [Source:ZFIN;Acc:ZDB-GENE-060616-217]	chrXVII	0.741201	0.417	5.43467e-75
Elongated spermatid	ENSGACG00000014559	ENSGACT00000019286	rpl3	ribosomal protein L3 [Source:ZFIN;Acc:ZDB-GENE-030131-1291]	chrXI	0.648472	0.648	7.57832e-75
Mid-spermatocytes	ENSGACG00000007099	ENSGACT00000009444	lars2	leucyl-tRNA synthetase 2, mitochondrial [Source:ZFIN;Acc:ZDB-GENE-070928-3]	chrXX	0.604341	0.296	2.07776e-74
Elongated spermatid	ENSGACG00000018085	ENSGACT00000023942	eci2	enoyl-CoA delta isomerase 2 [Source:ZFIN;Acc:ZDB-GENE-040718-392]	scaffold_182	0.440914	0.181	2.62055e-74
Mid-spermatocytes	ENSGACG00000013608	ENSGACT00000018035	zgc:162613	zgc:162613 [Source:ZFIN;Acc:ZDB-GENE-070410-89]	chrXI	0.858976	0.409	3.26782e-74
Late-spermatocytes	ENSGACG00000015206	ENSGACT00000020093		cold inducible RNA binding protein a [Source:ZFIN;Acc:ZDB-GENE-050417-329]	chrIII	0.3721	0.804	5.35821e-74
Mid-spermatocytes	ENSGACG00000002781	ENSGACT00000003647	kctd6b	potassium channel tetramerization domain containing 6b [Source:NCBI gene;Acc:436601]	chrXII	0.373163	0.2	5.84698e-74
Elongated spermatid	ENSGACG00000011807	ENSGACT00000015655	tmem189	transmembrane protein 189 [Source:ZFIN;Acc:ZDB-GENE-041010-150]	chrXII	0.567151	0.322	5.88347e-74
Early spermatid	ENSGACG00000003855	ENSGACT00000005088	pnpo	pyridoxamine 5'-phosphate oxidase [Source:ZFIN;Acc:ZDB-GENE-060602-2]	chrV	0.718888	0.358	7.20902e-74
Mid-spermatocytes	ENSGACG00000019188	ENSGACT00000025418			chrIX	0.843849	0.452	1.18994e-73
Mid-spermatocytes	ENSGACG00000006494	ENSGACT00000008612	tspan35	tetraspanin 35 [Source:ZFIN;Acc:ZDB-GENE-040426-1362]	chrXI	0.463658	0.583	1.58475e-73
Mid-spermatocytes	ENSGACG00000011650	ENSGACT00000015469	tegt	testis enhanced gene transcript (BAX inhibitor 1) [Source:ZFIN;Acc:ZDB-GENE-030826-10]	chrXII	0.403801	0.692	3.35917e-73
Mid-spermatocytes	ENSGACG00000017348	ENSGACT00000022967	rbm18	RNA binding motif protein 18 [Source:NCBI gene;Acc:393766]	chrXIV	0.50466	0.304	4.81833e-73
Late-spermatocytes	ENSGACG00000001727	ENSGACT00000002261	GAS8	growth arrest specific 8 [Source:HGNC Symbol;Acc:HGNC:4166]	scaffold_178	0.598891	0.502	8.54302e-73
Early spermatid	ENSGACG00000008080	ENSGACT00000010716	RFESD	Rieske Fe-S domain containing [Source:HGNC Symbol;Acc:HGNC:29587]	chrXIII	0.791113	0.44	2.22616e-72
Mid-spermatocytes	ENSGACG00000007379	ENSGACT00000009808	stmn1b	stathmin 1b [Source:ZFIN;Acc:ZDB-GENE-050417-397]	chrXX	0.427474	0.65	4.65897e-72
Somatic	ENSGACG00000004968	ENSGACT00000006634	rpl4	ribosomal protein L4 [Source:ZFIN;Acc:ZDB-GENE-030131-9034]	chrXIX	0.411515	0.597	6.28717e-72
Elongated spermatid	ENSGACG00000011913	ENSGACT00000015810	rps7	ribosomal protein S7 [Source:NCBI gene;Acc:393725]	chrXVIII	0.400929	0.914	1.40278e-71
Elongated spermatid	ENSGACG00000003951	ENSGACT00000005198			chrVI	0.418355	0.186	1.6538e-71
Late spermatocytes	ENSGACG00000002639	ENSGACT00000003476	dnah12	dynein, axonemal, heavy chain 12 [Source:ZFIN;Acc:ZDB-GENE-090311-9]	chrXII	0.608942	0.342	2.8393e-71
Somatic	ENSGACG00000014154	ENSGACT00000018728	si:dkey-159f12.2	si:dkey-159f12.2 [Source:ZFIN;Acc:ZDB-GENE-081105-168]	chrXI	0.550382	0.967	4.98268e-71
Early spermatid	ENSGACG00000000752	ENSGACT00000000972	hira	histone cell cycle regulator a [Source:ZFIN;Acc:ZDB-GENE-030131-6296]	scaffold_786	0.565098	0.236	5.17828e-71
Mid-spermatocytes	ENSGACG00000010386	ENSGACT00000013748	C3orf33	chromosome 3 open reading frame 33 [Source:HGNC Symbol;Acc:HGNC:26434]	chrI	0.654279	0.348	5.2977e-71
Somatic	ENSGACG00000014386	ENSGACT00000019010	nubp1	nucleotide binding protein 1 (MinD homolog, E. coli) [Source:NCBI gene;Acc:503919]	chrXI	0.294955	0.204	5.67045e-71
Somatic	ENSGACG00000010464	ENSGACT00000013851	zgc:92606	zgc:92606 [Source:ZFIN;Acc:ZDB-GENE-040718-462]	chrXX	0.379259	0.526	8.06872e-71
Mid-spermatocytes	ENSGACG00000012015	ENSGACT00000015925	lmx1bb	LIM homeobox transcription factor 1, beta b [Source:ZFIN;Acc:ZDB-GENE-050114-2]	chrXIII	0.474356	0.261	9.05714e-71
Mid-spermatocytes	ENSGACG00000007061	ENSGACT00000009369	mrpl13	mitochondrial ribosomal protein L13 [Source:ZFIN;Acc:ZDB-GENE-050522-167]	chrXX	0.793392	0.487	1.24327e-70
Mid-spermatocytes	ENSGACG00000009084	ENSGACT00000012006	tlcd5a	TLC domain containing 5a [Source:ZFIN;Acc:ZDB-GENE-000607-58]	chrI	0.596411	0.339	1.27518e-70
Late spermatocytes	ENSGACG00000015181	ENSGACT00000020063		dystrophin [Source:HGNC Symbol;Acc:HGNC:2928]	chrI	0.472574	0.21	3.36979e-70
Late spermatocytes	ENSGACG00000017327	ENSGACT00000022936	rock1	Rho-associated, coiled-coil containing protein kinase 1 [Source:ZFIN;Acc:ZDB-GENE-100712-2]	chrIII	0.600782	0.342	5.3858e-70
Mid-spermatocytes	ENSGACG00000013560	ENSGACT00000017997	gcn1	GCN1 activator of EIF2AK4 [Source:ZFIN;Acc:ZDB-GENE-040724-264]	chrXIII	0.66091	0.383	7.43706e-70
Elongated spermatid	ENSGACG00000017792	ENSGACT00000023558	zgc:66427	zgc:66427 [Source:ZFIN;Acc:ZDB-GENE-040426-1913]	chrIII	0.578426	0.758	8.69819e-70
Mid-spermatocytes	ENSGACG00000010391	ENSGACT00000013790	rrp9	ribosomal RNA processing 9, U3 small nucleolar RNA binding protein [Source:ZFIN;Acc:ZDB-GENE-060427-1]	chrXVII	0.493847	0.27	3.47357e-69
Mid-spermatocytes	ENSGACG00000004138	ENSGACT00000005453	dram2b	DNA-damage regulated autophagy modulator 2b [Source:ZFIN;Acc:ZDB-GENE-040625-141]	chrXVII	0.416526	0.226	3.82057e-69
Mid-spermatocytes	ENSGACG00000010843	ENSGACT00000014372	tsr1	TSR1 ribosome maturation factor [Source:ZFIN;Acc:ZDB-GENE-030131-3762]	chrI	0.668933	0.409	4.4121e-69
Mid-spermatocytes	ENSGACG00000018883	ENSGACT00000025023	lpcat4	lysophosphatidylcholine acyltransferase 4 [Source:ZFIN;Acc:ZDB-GENE-030131-5777]	chrVII	0.645843	0.4	4.77871e-69
Early Spermatagonia	ENSGACG00000016657	ENSGACT00000022036	arpc1b	actin related protein 2/3 complex, subunit 1B [Source:ZFIN;Acc:ZDB-GENE-030131-7414]	chrIX	0.769359	0.245	9.45653e-69
Elongated spermatid	ENSGACG00000007098	ENSGACT00000009488	hmgcl	3-hydroxy-3-methylglutaryl-CoA lyase [Source:ZFIN;Acc:ZDB-GENE-040426-958]	chrXV	0.426464	0.183	1.33725e-68
Late spermatocytes	ENSGACG00000011003	ENSGACT00000014594	kif20ba	kinesin family member 20Ba [Source:ZFIN;Acc:ZDB-GENE-041111-213]	chrVI	0.562818	0.296	1.94374e-68
Mid-spermatocytes	ENSGACG00000020581	ENSGACT00000027267	sod1	superoxide dismutase 1, soluble [Source:NCBI gene;Acc:30553]	chrVII	0.288966	0.729	2.75596e-68
Mid-spermatocytes	ENSGACG00000019179	ENSGACT00000025408			chrVII	0.662978	0.409	3.79828e-68
Mid-spermatocytes	ENSGACG00000010860	ENSGACT00000014398	ppp2r5eb	protein phosphatase 2, regulatory subunit B', epsilon isoform a [Source:ZFIN;Acc:ZDB-GENE-030904-7]	scaffold_159	0.675974	0.417	3.80824e-68
Mid-spermatocytes	ENSGACG00000006055	ENSGACT00000008031			chrXII	0.710517	0.417	4.65148e-68
Mid-spermatocytes	ENSGACG00000011283	ENSGACT00000014954	zgc:193690	zgc:193690 [Source:ZFIN;Acc:ZDB-GENE-080721-12]	chrXII	0.444439	0.55	5.02861e-68
Somatic	ENSGACG00000014266	ENSGACT00000018872	xbp1	X-box binding protein 1 [Source:ZFIN;Acc:ZDB-GENE-011210-2]	chrXIII	0.272726	0.202	9.35192e-68
Mid-spermatocytes	ENSGACG00000014938	ENSGACT00000019748	pigq	phosphatidylinositol glycan anchor biosynthesis, class Q [Source:ZFIN;Acc:ZDB-GENE-030131-9793]	chrXI	0.530196	0.296	1.03697e-67
Mid-spermatocytes	ENSGACG00000008709	ENSGACT00000011535	idh3g	isocitrate dehydrogenase (NAD(+)) 3 non-catalytic subunit gamma [Source:ZFIN;Acc:ZDB-GENE-050417-435]	chrXII	0.709876	0.417	1.88826e-67
Early Spermatagonia	ENSGACG00000007744	ENSGACT00000010328	gpia	glucose-6-phosphate isomerase a [Source:ZFIN;Acc:ZDB-GENE-020513-2]	chrXIX	0.879219	0.299	2.79257e-67
Late spermatocytes	ENSGACG00000011511	ENSGACT00000015308	syne1b	spectrin repeat containing, nuclear envelope 1b [Source:ZFIN;Acc:ZDB-GENE-071218-4]	chrXV	0.652013	0.406	2.92967e-67
Elongated spermatid	ENSGACG00000010961	ENSGACT00000014525	txndc17	thioredoxin domain containing 17 [Source:NCBI gene;Acc:445062]	chrI	0.38399	0.174	1.39441e-66
Mid-spermatocytes	ENSGACG00000020588	ENSGACT00000027279	CHORDC1	cysteine and histidine-rich domain (CHORD) containing 1b [Source:NCBI gene;Acc:393310]	chrVII	0.434911	0.582	1.70127e-66
Mid-spermatocytes	ENSGACG00000015158	ENSGACT00000020029	fam102ba	family with sequence similarity 102 member Ba [Source:ZFIN;Acc:ZDB-GENE-060616-312]	chrIII	0.648896	0.383	3.72872e-66
Elongated spermatid	ENSGACG00000002835	ENSGACT00000003762	rps5	ribosomal protein S5 [Source:ZFIN;Acc:ZDB-GENE-020419-12]	chrX	0.383828	0.929	5.54103e-66
Late-spermatocytes	ENSGACG00000010704	ENSGACT00000014184	josd2	Josephin domain containing 2 [Source:ZFIN;Acc:ZDB-GENE-040426-850]	chrXX	0.393567	0.866	6.39144e-66
Elongated spermatid	ENSGACG00000015085	ENSGACT00000019935	atp5pf	ATP synthase peripheral stalk subunit F6 [Source:ZFIN;Acc:ZDB-GENE-040426-2534]	chrI	0.611093	0.621	6.65875e-66
Mid-spermatocytes	ENSGACG00000002810	ENSGACT00000003696			chrVI	0.687847	0.383	7.57014e-66
Somatic	ENSGACG00000007518	ENSGACT00000010009	gstr	glutathione S-transferase rho [Source:ZFIN;Acc:ZDB-GENE-090507-1]	chrX	0.29098	0.185	1.29723e-65
Mid-spermatocytes	ENSGACG00000006186	ENSGACT00000008198			chrVI	0.403891	0.243	1.31929e-65
Somatic	ENSGACG00000011387	ENSGACT00000015080		ubiquitin-conjugating enzyme E2 variant 1 [Source:ZFIN;Acc:ZDB-GENE-051030-102]	chrXVII	0.311899	0.245	1.65745e-65
Mid-spermatocytes	ENSGACG00000004342	ENSGACT00000005745	draxin	dorsal inhibitory axon guidance protein [Source:NCBI gene;Acc:619245]	chrXVII	0.377785	0.183	1.91693e-65
Mid-spermatocytes	ENSGACG00000020341	ENSGACT00000026932	chmp1b	chromatin modifying protein 1B [Source:NCBI gene;Acc:336426]	chrVII	0.93354	0.635	2.3026e-65
Early Spermatagonia	ENSGACG00000003653	ENSGACT00000004819	zgc:64051	zgc:64051 [Source:ZFIN;Acc:ZDB-GENE-040426-1349]	chrXIII	0.597581	0.177	2.70551e-65
Elongated spermatid	ENSGACG00000017056	ENSGACT00000022569	slc22a18	solute carrier family 22 member 18 [Source:ZFIN;Acc:ZDB-GENE-051120-165]	chrII	0.384859	0.152	3.0867e-65
Mid-spermatocytes	ENSGACG00000002896	ENSGACT00000003816	cops5	COP9 signalosome subunit 5 [Source:NCBI gene;Acc:393698]	chrXXI	0.508259	0.304	3.71345e-65
Somatic	ENSGACG00000006703	ENSGACT00000008935	rps13	ribosomal protein S13 [Source:ZFIN;Acc:ZDB-GENE-040625-52]	chrXIX	0.475191	0.826	8.47967e-65
Late spermatocytes	ENSGACG00000013431	ENSGACT00000017785	ift81	intraflagellar transport 81 homolog [Source:ZFIN;Acc:ZDB-GENE-040714-3]	chrXIII	0.548426	0.294	8.68364e-65
Mid-spermatocytes	ENSGACG00000012342	ENSGACT00000016370	sae1	SUMO1 activating enzyme subunit 1 [Source:NCBI gene;Acc:415148]	chrI	0.539126	0.313	1.52472e-64
Mid-spermatocytes	ENSGACG00000013664	ENSGACT00000018093	xrcc3	X-ray repair complementing defective repair in Chinese hamster cells 3 [Source:ZFIN;Acc:ZDB-GENE-050320-116]	chrXVIII	0.659686	0.374	2.48876e-64
Early spermatocytes	ENSGACG00000001460	ENSGACT00000001891			scaffold_111	0.539602	0.229	3.88423e-64
Somatic	ENSGACG00000017482	ENSGACT00000023139	rpl36a	ribosomal protein L36A [Source:NCBI gene;Acc:195819]	chrIV	0.507443	0.988	4.32281e-64
Elongated spermatid	ENSGACG00000006229	ENSGACT00000008256	fkbp2	FKBP prolyl isomerase 2 [Source:ZFIN;Acc:ZDB-GENE-040912-126]	chrVIII	0.467639	0.226	8.37566e-64
Mid-spermatocytes	ENSGACG00000000814	ENSGACT00000001049	uxt	ubiquitously-expressed, prefoldin-like chaperone [Source:ZFIN;Acc:ZDB-GENE-040912-118]	scaffold_141	0.742189	0.47	1.74697e-63
Mid-spermatocytes	ENSGACG00000000634	ENSGACT00000000817	cradd	CASP2 and RIPK1 domain containing adaptor with death domain [Source:ZFIN;Acc:ZDB-GENE-041010-168]	scaffold_90	0.35351	0.2	2.21432e-63
Mid-spermatocytes	ENSGACG00000014304	ENSGACT00000018926	usp7	ubiquitin specific peptidase 7 (herpes virus-associated) [Source:ZFIN;Acc:ZDB-GENE-030131-3656]	chrXI	0.431976	0.564	2.37061e-63
Mid-spermatocytes	ENSGACG00000005147	ENSGACT00000006827	spire1a	spire-type actin nucleation factor 1a [Source:NCBI gene;Acc:557962]	chrX	0.376619	0.174	6.0353e-63
Late spermatogonia	ENSGACG00000007985	ENSGACT00000010656	ctsc	cathepsin C [Source:ZFIN;Acc:ZDB-GENE-030619-9]	chrI	0.713464	0.391	6.66166e-63
Early spermatid	ENSGACG00000014926	ENSGACT00000019736	zranb3	zinc finger, RAN-binding domain containing 3 [Source:ZFIN;Acc:ZDB-GENE-060712-1]	chrI	0.499754	0.201	1.48527e-62
Somatic	ENSGACG00000001093	ENSGACT00000001414	srp19	signal recognition particle 19 [Source:ZFIN;Acc:ZDB-GENE-040426-2657]	scaffold_150	0.333275	0.44	1.82847e-62
Somatic	ENSGACG00000003574	ENSGACT00000004693	rpl35	ribosomal protein L35 [Source:NCBI gene;Acc:192299]	chrXIII	0.450588	0.888	2.59631e-62
Somatic	ENSGACG00000004639	ENSGACT00000006145	polr2d	polymerase (RNA) II (DNA directed) polypeptide D [Source:ZFIN;Acc:ZDB-GENE-040714-2]	chrI	0.26452	0.186	2.8787e-62
Mid-spermatocytes	ENSGACG00000007471	ENSGACT00000009940	miip	migration and invasion inhibitory protein [Source:ZFIN;Acc:ZDB-GENE-130620-1]	chrXVII	0.401527	0.235	3.10138e-62
Elongated spermatid	ENSGACG00000015752	ENSGACT00000020830	rpl13	ribosomal protein L13 [Source:NCBI gene;Acc:378961]	chrII	0.47574	0.86	3.52863e-62
Somatic	ENSGACG00000006628	ENSGACT00000008795	rbm7	RNA binding motif protein 7 [Source:ZFIN;Acc:ZDB-GENE-030131-6724]	chrI	0.326796	0.368	4.47056e-62
Late spermatocytes	ENSGACG00000004174	ENSGACT00000005521	egln1a	egl-9 family hypoxia-inducible factor 1a [Source:ZFIN;Acc:ZDB-GENE-110408-34]	chrVI	0.658795	0.479	5.62075e-62
Late spermatocytes	ENSGACG00000014506	ENSGACT00000019178		myosin phosphatase Rho interacting protein [Source:ZFIN;Acc:ZDB-GENE-030131-4471]	chrXI	0.497331	0.243	8.38553e-62
Elongated spermatid	ENSGACG00000002767	ENSGACT00000003646	rpl7	ribosomal protein L7 [Source:ZFIN;Acc:ZDB-GENE-030131-8654]	chrXXI	0.401026	0.932	1.69081e-61
Late spermatocytes	ENSGACG00000016504	ENSGACT00000021834	mad1l1	mitotic arrest deficient 1 like 1 [Source:ZFIN;Acc:ZDB-GENE-040426-1081]	chrIX	0.520486	0.267	2.0726e-61
Mid-spermatocytes	ENSGACG00000005046	ENSGACT00000006675	sap30bp	SAP30 binding protein [Source:ZFIN;Acc:ZDB-GENE-030131-457]	chrV	0.688188	0.417	2.7019e-61
Elongated spermatid	ENSGACG00000003243	ENSGACT00000004264	pdlim1	PDZ and LIM domain 1 (elfin) [Source:ZFIN;Acc:ZDB-GENE-030131-5227]	chrVI	0.387992	0.164	4.40923e-61
Early spermatid	ENSGACG00000000075	ENSGACT00000000094	BICD2	BICD cargo adaptor 2 [Source:HGNC Symbol;Acc:HGNC:17208]	scaffold_99	0.572585	0.255	5.10816e-61
Late spermatocytes	ENSGACG00000010632	ENSGACT00000014089	u2af2a	U2 small nuclear RNA auxiliary factor 2a [Source:ZFIN;Acc:ZDB-GENE-050706-131]	chrXX	0.452717	0.221	8.11604e-61
Elongated spermatid	ENSGACG00000009846	ENSGACT00000013024	arpc4	actin related protein 2/3 complex, subunit 4 [Source:ZFIN;Acc:ZDB-GENE-010724-9]	chrXVII	0.450952	0.2	8.33216e-61
Early spermatid	ENSGACG00000005172	ENSGACT00000006977	anxa13	annexin A13 [Source:ZFIN;Acc:ZDB-GENE-010406-1]	chrXXI	0.623733	0.289	9.89162e-61
Somatic	ENSGACG00000013073	ENSGACT00000017337	rpl10	ribosomal protein L10 [Source:NCBI gene;Acc:336712]	chrXII	0.505379	0.964	1.02972e-60
Mid-spermatocytes	ENSGACG00000015601	ENSGACT00000020619	st3gal3b	ST3 beta-galactoside alpha-2,3-sialyltransferase 3b [Source:ZFIN;Acc:ZDB-GENE-050411-13]	chrIII	0.482427	0.252	1.03884e-60
Elongated spermatid	ENSGACG00000001933	ENSGACT00000002525	COX5B	cytochrome c oxidase subunit 5B [Source:HGNC Symbol;Acc:HGNC:2269]	scaffold_176	0.550057	0.334	1.32158e-60
Mid-spermatocytes	ENSGACG00000004883	ENSGACT00000006465	NUP62	nucleoporin 62 [Source:HGNC Symbol;Acc:HGNC:8066]	chrXVI	0.467646	0.27	1.98708e-60
Late spermatocytes	ENSGACG00000016772	ENSGACT00000022207	NCBP1	nuclear cap binding protein subunit 1 [Source:HGNC Symbol;Acc:HGNC:7658]	chrIV	0.562455	0.311	4.72413e-60
Mid-spermatocytes	ENSGACG00000006994	ENSGACT00000009284	si:dkey-42i9.6	si:dkey-42i9.6 [Source:ZFIN;Acc:ZDB-GENE-030131-6596]	chrXVII	0.611867	0.383	6.00997e-60
Early spermatid	ENSGACG00000005545	ENSGACT00000007346	manbal	mannosidase beta like [Source:ZFIN;Acc:ZDB-GENE-161222-1]	chrXVII	0.703324	0.346	7.31426e-60
Early spermatocytes	ENSGACG00000012237	ENSGACT00000016239	wasa	WASP actin nucleation promoting factor a [Source:ZFIN;Acc:ZDB-GENE-081104-419]	chrXII	0.408888	0.153	7.92495e-60
Mid-spermatocytes	ENSGACG00000019443	ENSGACT00000025757	mfsd8	major facilitator superfamily domain containing 8 [Source:NCBI gene;Acc:564342]	chrVII	0.405367	0.226	9.23839e-60
Early spermatid	ENSGACG00000001389	ENSGACT00000001819	atg16l1	ATG16 autophagy related 16-like 1 (S. cerevisiae) [Source:ZFIN;Acc:ZDB-GENE-050417-401]	scaffold_186	0.514232	0.22	1.08823e-59
Mid-spermatocytes	ENSGACG00000000689	ENSGACT00000000894	dennd6b	DENN/MADD domain containing 6B [Source:ZFIN;Acc:ZDB-GENE-030131-9382]	scaffold_90	0.448464	0.252	2.92e-59
Late spermatocytes	ENSGACG00000003424	ENSGACT00000004492	appb	amyloid beta (A4) precursor protein b [Source:ZFIN;Acc:ZDB-GENE-020220-1]	chrXVI	0.488383	0.249	5.80176e-59
Early spermatid	ENSGACG00000017675	ENSGACT00000023402	pip4p1a	phosphatidylinositol-4,5-bisphosphate 4-phosphatase 1a [Source:NCBI gene;Acc:556136]	chrIII	0.496722	0.223	7.47102e-59
Mid-spermatocytes	ENSGACG00000015118	ENSGACT00000019981	pir	pirin [Source:ZFIN;Acc:ZDB-GENE-040718-288]	chrII	0.624914	0.435	1.40337e-58
Early spermatid	ENSGACG00000016981	ENSGACT00000022468	rnf185	ring finger protein 185 [Source:NCBI gene;Acc:406310]	chrXIV	0.594212	0.277	2.37379e-58
Mid-spermatocytes	ENSGACG00000017408	ENSGACT00000023050	HIGD1A	HIG1 hypoxia inducible domain family member 1A [Source:HGNC Symbol;Acc:HGNC:29527]	chrIII	1.00959	0.748	4.59758e-58
Mid-spermatocytes	ENSGACG00000005210	ENSGACT00000006939	imp4	IMP U3 small nucleolar ribonucleoprotein 4 [Source:ZFIN;Acc:ZDB-GENE-040718-474]	chrXIII	0.499653	0.287	5.52644e-58
Early Spermatagonia	ENSGACG00000019990	ENSGACT00000026461	hcls1	hematopoietic cell-specific Lyn substrate 1 [Source:ZFIN;Acc:ZDB-GENE-030131-7191]	chrIV	0.584951	0.17	7.05743e-58
Early spermatid	ENSGACG00000015144	ENSGACT00000020012	pcnp	PEST proteolytic signal containing nuclear protein [Source:ZFIN;Acc:ZDB-GENE-041010-130]	chrII	0.624955	0.289	9.87184e-58
Mid-spermatocytes	ENSGACG00000008115	ENSGACT00000010766	tgm2b	transglutaminase 2b [Source:ZFIN;Acc:ZDB-GENE-030131-2576]	chrXVII	0.820004	0.53	1.02335e-57
Somatic	ENSGACG00000018687	ENSGACT00000024749	ctsf	cathepsin F [Source:ZFIN;Acc:ZDB-GENE-030131-9831]	chrIV	0.261704	0.209	3.35502e-57
Late-spermatocytes	ENSGACG00000007663	ENSGACT00000010202	st13	ST13 Hsp70 interacting protein [Source:ZFIN;Acc:ZDB-GENE-030131-5395]	chrXI	0.527314	0.535	3.38563e-57
Mid-spermatocytes	ENSGACG00000012199	ENSGACT00000016177	cfap206	cilia and flagella associated protein 206 [Source:NCBI gene;Acc:402910]	chrXVIII	0.429397	0.51	4.65026e-57
Late spermatocytes	ENSGACG00000004664	ENSGACT00000006188	slc4a2b	solute carrier family 4 member 2b [Source:ZFIN;Acc:ZDB-GENE-030429-14]	chrXXI	0.570089	0.333	5.07562e-57
Late spermatocytes	ENSGACG00000015575	ENSGACT00000020589	ptpn11a	protein tyrosine phosphatase non-receptor type 11a [Source:ZFIN;Acc:ZDB-GENE-030131-5911]	chrXIV	0.5772	0.353	5.75778e-57
Elongated spermatid	ENSGACG00000007836	ENSGACT00000010448		actin, beta 2 [Source:NCBI gene;Acc:57935]	chrXI	0.422353	0.84	6.36277e-57
Late-spermatocytes	ENSGACG00000007732	ENSGACT00000010281	ndc80	NDC80 kinetochore complex component [Source:NCBI gene;Acc:445386]	chrXIII	0.541205	0.448	7.37086e-57
Mid-spermatocytes	ENSGACG00000013578	ENSGACT00000017980			chrXVIII	0.5786	0.365	1.13256e-56
Early spermatid	ENSGACG00000010063	ENSGACT00000013316	jtb	jumping translocation breakpoint [Source:ZFIN;Acc:ZDB-GENE-060503-674]	chrX	0.56898	0.261	1.23509e-56
Mid-spermatocytes	ENSGACG00000007797	ENSGACT00000010358	vkorc1	vitamin K epoxide reductase complex, subunit 1 [Source:ZFIN;Acc:ZDB-GENE-030131-2286]	chrV	0.44897	0.209	1.46774e-56
Mid-spermatocytes	ENSGACG00000016043	ENSGACT00000021219	dcun1d1	DCN1, defective in cullin neddylation 1, domain containing 1 (S. cerevisiae) [Source:ZFIN;Acc:ZDB-GENE-030131-5443]	chrIII	0.527655	0.261	1.47323e-56
Somatic	ENSGACG00000000500	ENSGACT00000000642	ARL4D	ADP ribosylation factor like GTPase 4D [Source:HGNC Symbol;Acc:HGNC:656]	scaffold_80	0.295708	0.384	1.63892e-56
Somatic	ENSGACG00000008736	ENSGACT00000011559	rps24	ribosomal protein S24 [Source:ZFIN;Acc:ZDB-GENE-040109-5]	chrVI	0.509154	0.965	1.78107e-56
Mid-spermatocytes	ENSGACG00000013279	ENSGACT00000017588	si:ch211-120g10.1	si:ch211-120g10.1 [Source:ZFIN;Acc:ZDB-GENE-130531-56]	chrXI	0.621014	0.339	2.04137e-56
Mid-spermatocytes	ENSGACG00000007457	ENSGACT00000009937	pick1	protein interacting with prkca 1 [Source:ZFIN;Acc:ZDB-GENE-061013-283]	chrXI	0.307942	0.157	2.07205e-56
Early Spermatagonia	ENSGACG00000000675	ENSGACT00000000877	lta4h	leukotriene A4 hydrolase [Source:ZFIN;Acc:ZDB-GENE-040426-2477]	scaffold_90	0.695474	0.218	2.50989e-56
Late spermatogonia	ENSGACG00000003048	ENSGACT00000004012	sdc2	syndecan 2 [Source:ZFIN;Acc:ZDB-GENE-021206-3]	chrX	0.677937	0.391	2.79648e-56
Early spermatid	ENSGACG00000020200	ENSGACT00000026734	map6a	microtubule-associated protein 6a [Source:ZFIN;Acc:ZDB-GENE-050208-42]	chrVII	0.491971	0.204	2.86254e-56
Mid-spermatocytes	ENSGACG00000004039	ENSGACT00000005320	cfap20	cilia and flagella associated protein 20 [Source:NCBI gene;Acc:393784]	chrX	0.537551	0.322	3.19917e-56
Somatic	ENSGACG00000017028	ENSGACT00000022537			chrIII	0.3231	0.404	5.87933e-56
Mid-spermatocytes	ENSGACG00000010726	ENSGACT00000014225			chrXX	0.495953	0.278	7.66608e-56
Elongated spermatid	ENSGACG00000006076	ENSGACT00000008082	dnajc19	DnaJ (Hsp40) homolog, subfamily C, member 19 [Source:NCBI gene;Acc:393734]	chrVIII	0.424436	0.204	8.37537e-56
Late spermatocytes	ENSGACG00000004234	ENSGACT00000005671	gps1	G protein pathway suppressor 1 [Source:ZFIN;Acc:ZDB-GENE-041111-240]	chrXI	0.604921	0.442	9.00254e-56
Late spermatocytes	ENSGACG00000020465	ENSGACT00000027112	clint1b	clathrin interactor 1b [Source:ZFIN;Acc:ZDB-GENE-111011-3]	chrVII	0.527827	0.305	9.49496e-56
Mid-spermatocytes	ENSGACG00000011444	ENSGACT00000015187	cdc34a	cell division cycle 34 homolog (S. cerevisiae) a [Source:ZFIN;Acc:ZDB-GENE-040426-713]	chrVIII	0.744194	0.487	9.67589e-56
Mid-spermatocytes	ENSGACG00000006953	ENSGACT00000009244	ttll9	tubulin tyrosine ligase-like family, member 9 [Source:ZFIN;Acc:ZDB-GENE-030131-1582]	chrXII	0.534825	0.348	1.09121e-55
Elongated spermatid	ENSGACG00000008039	ENSGACT00000010667	TST	thiosulfate sulfurtransferase [Source:HGNC Symbol;Acc:HGNC:12388]	chrXI	0.424392	0.208	1.19322e-55
Somatic	ENSGACG00000003288	ENSGACT00000004327	rpl38	ribosomal protein L38 [Source:ZFIN;Acc:ZDB-GENE-030131-8752]	chrV	0.498719	0.917	2.10475e-55
Early spermatid	ENSGACG00000013730	ENSGACT00000018176			chrI	0.511496	0.223	2.8397e-55
Elongated spermatid	ENSGACG00000010761	ENSGACT00000015135	rps9	ribosomal protein S9 [Source:ZFIN;Acc:ZDB-GENE-010724-15]	chrXX	0.398368	0.899	3.3309e-55
Mid-spermatocytes	ENSGACG00000009517	ENSGACT00000012589	adgrl4	adhesion G protein-coupled receptor L4 [Source:NCBI gene;Acc:406676]	chrVIII	0.349876	0.191	7.0625e-55
Elongated spermatid	ENSGACG00000011396	ENSGACT00000015094	fam32a	family with sequence similarity 32 member A [Source:NCBI gene;Acc:431750]	chrVIII	0.565317	0.381	1.06562e-54
Early Spermatagonia	ENSGACG00000015634	ENSGACT00000020673	scinlb	scinderin like b [Source:ZFIN;Acc:ZDB-GENE-040426-2068]	chrIII	0.809393	0.252	1.59299e-54
Late spermatocytes	ENSGACG00000008268	ENSGACT00000010979	EVC2	EvC ciliary complex subunit 2 [Source:HGNC Symbol;Acc:HGNC:19747]	chrXVII	0.477109	0.252	1.69608e-54
Late-spermatocytes	ENSGACG00000005177	ENSGACT00000006885	cdk11b	cyclin-dependent kinase 11B [Source:ZFIN;Acc:ZDB-GENE-041212-74]	chrXII	0.542058	0.432	2.75042e-54
Early spermatocytes	ENSGACG00000009689	ENSGACT00000012816	smc1b	structural maintenance of chromosomes 1B [Source:ZFIN;Acc:ZDB-GENE-091217-1]	chrXIX	0.603312	0.296	3.41766e-54
Somatic	ENSGACG00000002157	ENSGACT00000002810	pomp	proteasome maturation protein [Source:ZFIN;Acc:ZDB-GENE-040801-10]	chrXXI	0.276726	0.209	3.75221e-54
Late spermatogonia	ENSGACG00000010973	ENSGACT00000014578	SGK1	serum/glucocorticoid regulated kinase 1 [Source:HGNC Symbol;Acc:HGNC:10810]	chrXVIII	0.333206	0.152	3.98017e-54
Somatic	ENSGACG00000013822	ENSGACT00000018286	selenot1a	selenoprotein T, 1a [Source:NCBI gene;Acc:352919]	chrIII	0.298395	0.227	4.11174e-54
Somatic	ENSGACG00000005380	ENSGACT00000007143	eif3ea	eukaryotic translation initiation factor 3, subunit E, a [Source:NCBI gene;Acc:325102]	chrXX	0.256979	0.21	4.77525e-54
Early spermatocytes	ENSGACG00000011212	ENSGACT00000014859			chrXV	0.453763	0.168	7.19155e-54
Mid-spermatocytes	ENSGACG00000005223	ENSGACT00000006941	ttk	ttk protein kinase [Source:NCBI gene;Acc:317763]	chrXX	0.511438	0.322	8.23474e-54
Late-spermatocytes	ENSGACG00000003191	ENSGACT00000004198	eif3s10	eukaryotic translation initiation factor 3, subunit 10 (theta) [Source:NCBI gene;Acc:327515]	chrVI	0.534339	0.46	8.49944e-54
Mid-spermatocytes	ENSGACG00000005406	ENSGACT00000007165	TMEM138	transmembrane protein 138 [Source:NCBI gene;Acc:100332440]	chrXIX	0.365029	0.183	9.72255e-54
Late-spermatocytes	ENSGACG00000010310	ENSGACT00000013654	ppdpfb	pancreatic progenitor cell differentiation and proliferation factor b [Source:NCBI gene;Acc:336303]	chrXII	0.314422	0.781	1.40015e-53
Somatic	ENSGACG00000017599	ENSGACT00000023305	ubxn1	UBX domain protein 1 [Source:NCBI gene;Acc:322073]	chrIV	0.253818	0.175	1.62728e-53
Late spermatocytes	ENSGACG00000008633	ENSGACT00000011444	DNAH10	dynein axonemal heavy chain 10 [Source:HGNC Symbol;Acc:HGNC:2941]	chrXIII	0.475753	0.243	1.67539e-53
Somatic	ENSGACG00000018720	ENSGACT00000024816	rps4x	ribosomal protein S4 X-linked [Source:NCBI gene;Acc:449547]	chrVII	0.427867	0.777	1.92794e-53
Late spermatogonia	ENSGACG00000020678	ENSGACT00000027397	prdx4	peroxiredoxin 4 [Source:NCBI gene;Acc:570477]	chrVII	1.06627	0.587	2.7755e-53
Late spermatocytes	ENSGACG00000016435	ENSGACT00000021743	dis3l2	DIS3 like 3'-5' exoribonuclease 2 [Source:ZFIN;Acc:ZDB-GENE-070705-171]	chrIII	0.465085	0.227	3.10133e-53
Late spermatocytes	ENSGACG00000004604	ENSGACT00000006157	abcf2a	ATP-binding cassette, sub-family F (GCN20), member 2b [Source:ZFIN;Acc:ZDB-GENE-050506-58]	chrXXI	0.60499	0.439	3.5433e-53
Mid-spermatocytes	ENSGACG00000011704	ENSGACT00000015508	dnajc5gb	DnaJ (Hsp40) homolog, subfamily C, member 5 gamma b [Source:ZFIN;Acc:ZDB-GENE-040426-1238]	chrXV	0.477989	0.252	4.39272e-53
Elongated spermatid	ENSGACG00000020916	ENSGACT00000027708	pfdn1	prefoldin subunit 1 [Source:NCBI gene;Acc:503766]	chrVII	0.532665	0.371	5.11545e-53
Late-spermatocytes	ENSGACG00000009916	ENSGACT00000013120	nek2	NIMA-related kinase 2 [Source:ZFIN;Acc:ZDB-GENE-040426-752]	chrXVIII	0.526119	0.386	9.04814e-53
Late spermatogonia	ENSGACG00000003218	ENSGACT00000004258	ctsa	cathepsin A [Source:ZFIN;Acc:ZDB-GENE-030131-537]	chrXVII	0.598609	0.326	1.9449e-52
Late-spermatocytes	ENSGACG00000018609	ENSGACT00000024649	clta	clathrin, light chain A [Source:ZFIN;Acc:ZDB-GENE-040426-1986]	chrIX	0.520063	0.467	2.87093e-52
Late-spermatocytes	ENSGACG00000008000	ENSGACT00000010632	rfk	riboflavin kinase [Source:ZFIN;Acc:ZDB-GENE-081104-321]	chrXIII	0.524079	0.406	3.11892e-52
Somatic	ENSGACG00000002748	ENSGACT00000003610	eloca	elongin C paralog a [Source:ZFIN;Acc:ZDB-GENE-040912-120]	chrXXI	0.253574	0.214	3.29282e-52
Mid-spermatocytes	ENSGACG00000017615	ENSGACT00000023329	smox	spermine oxidase [Source:ZFIN;Acc:ZDB-GENE-031201-3]	chrIX	0.414063	0.226	3.76509e-52
Early spermatocytes	ENSGACG00000014009	ENSGACT00000018534	si:ch211-79k12.1	si:ch211-79k12.1 [Source:ZFIN;Acc:ZDB-GENE-080303-9]	chrXX	0.408049	0.153	4.19837e-52
Late spermatocytes	ENSGACG00000005957	ENSGACT00000007907	PRC1	protein regulator of cytokinesis 1 [Source:HGNC Symbol;Acc:HGNC:9341]	chrXIX	0.516318	0.309	4.39697e-52
Late spermatogonia	ENSGACG00000012167	ENSGACT00000016142	lgmn	legumain [Source:ZFIN;Acc:ZDB-GENE-021030-1]	chrXV	0.701302	0.37	5.65851e-52
Late spermatocytes	ENSGACG00000010759	ENSGACT00000014267	pomt1	protein-O-mannosyltransferase 1 [Source:NCBI gene;Acc:569769]	scaffold_133	0.550767	0.362	6.45189e-52
Mid-spermatocytes	ENSGACG00000003444	ENSGACT00000004521	arl6ip5b	ADP-ribosylation factor-like 6 interacting protein 5b [Source:ZFIN;Acc:ZDB-GENE-040718-223]	chrXII	0.347011	0.622	8.10046e-52
Late spermatocytes	ENSGACG00000017011	ENSGACT00000022510	lrrcc1	leucine rich repeat and coiled-coil centrosomal protein 1 [Source:ZFIN;Acc:ZDB-GENE-041111-207]	chrIII	0.399743	0.192	1.53325e-51
Mid-spermatocytes	ENSGACG00000005591	ENSGACT00000007404	cyhr1	cysteine/histidine-rich 1 [Source:NCBI gene;Acc:767773]	chrX	0.379553	0.217	1.78379e-51
Early spermatid	ENSGACG00000004786	ENSGACT00000006327	bag5	BCL2 associated athanogene 5 [Source:ZFIN;Acc:ZDB-GENE-050913-58]	chrXV	0.467024	0.204	1.79484e-51
Mid-spermatocytes	ENSGACG00000013621	ENSGACT00000018040			chrIII	0.54929	0.339	2.39248e-51
Mid-spermatocytes	ENSGACG00000002520	ENSGACT00000003313	ppp6r3	protein phosphatase 6, regulatory subunit 3 [Source:ZFIN;Acc:ZDB-GENE-030131-3251]	chrXIX	0.579472	0.313	2.76054e-51
Mid-spermatocytes	ENSGACG00000000286	ENSGACT00000000361	slc35a2	solute carrier family 35 member 2 [Source:ZFIN;Acc:ZDB-GENE-030616-62]	scaffold_114	0.522904	0.322	3.32034e-51
Mid-spermatocytes	ENSGACG00000017448	ENSGACT00000023103	tubgcp4	tubulin, gamma complex associated protein 4 [Source:ZFIN;Acc:ZDB-GENE-081022-124]	chrII	0.526345	0.313	3.46661e-51
Mid-spermatocytes	ENSGACG00000007882	ENSGACT00000010489	ube2j2	ubiquitin-conjugating enzyme E2, J2 (UBC6 homolog, yeast) [Source:ZFIN;Acc:ZDB-GENE-070410-28]	chrXVII	0.471683	0.27	4.42923e-51
Late spermatocytes	ENSGACG00000013124	ENSGACT00000017410	EPB41L2	erythrocyte membrane protein band 4.1 like 2 [Source:HGNC Symbol;Acc:HGNC:3379]	chrXVIII	0.479593	0.278	4.71565e-51
Late spermatocytes	ENSGACG00000009370	ENSGACT00000012386	slka	STE20-like kinase a [Source:ZFIN;Acc:ZDB-GENE-050411-66]	chrVI	0.485128	0.267	5.00213e-51
Mid-spermatocytes	ENSGACG00000005967	ENSGACT00000007910	tmem147	transmembrane protein 147 [Source:NCBI gene;Acc:436757]	chrXX	0.51454	0.322	5.457e-51
Mid-spermatocytes	ENSGACG00000014027	ENSGACT00000018561	cnih4	cornichon family AMPA receptor auxiliary protein 4 [Source:ZFIN;Acc:ZDB-GENE-030131-868]	chrXX	0.538078	0.339	7.30237e-51
Mid-spermatocytes	ENSGACG00000019350	ENSGACT00000025627			chrVII	0.5025	0.296	9.62876e-51
Late-spermatocytes	ENSGACG00000018889	ENSGACT00000025021			chrIX	0.51549	0.375	1.003e-50
Late spermatocytes	ENSGACG00000002977	ENSGACT00000003919	pik3r4	phosphoinositide-3-kinase, regulatory subunit 4 [Source:ZFIN;Acc:ZDB-GENE-050309-84]	chrXX	0.520629	0.316	1.11668e-50
Early spermatocytes	ENSGACG00000017755	ENSGACT00000023510	ran	RAN, member RAS oncogene family [Source:NCBI gene;Acc:30572]	chrIV	0.653304	0.448	1.47372e-50
Late-spermatocytes	ENSGACG00000018285	ENSGACT00000024216	nsdhl	NAD(P) dependent steroid dehydrogenase-like [Source:ZFIN;Acc:ZDB-GENE-050417-163]	chrIV	0.486333	0.521	1.55361e-50
Late spermatocytes	ENSGACG00000018592	ENSGACT00000024630	tdrd7a	tudor domain containing 7 a [Source:NCBI gene;Acc:406379]	chrIX	0.461068	0.241	1.67766e-50
Mid-spermatocytes	ENSGACG00000016669	ENSGACT00000022069	cyp3a65	cytochrome P450, family 3, subfamily A, polypeptide 65 [Source:ZFIN;Acc:ZDB-GENE-050604-1]	chrIX	0.325609	0.174	2.31425e-50
Elongated spermatid	ENSGACG00000002182	ENSGACT00000002893			chrX	0.396626	0.87	2.35797e-50
Late spermatocytes	ENSGACG00000008642	ENSGACT00000011429			chrXVI	0.46969	0.26	3.6447e-50
Late spermatocytes	ENSGACG00000014969	ENSGACT00000019786	lhx8a	LIM homeobox 8a [Source:ZFIN;Acc:ZDB-GENE-031008-2]	chrIII	0.463392	0.245	4.07315e-50
Mid-spermatocytes	ENSGACG00000014270	ENSGACT00000018895			chrIII	0.305065	0.165	5.20145e-50
Mid-spermatocytes	ENSGACG00000008112	ENSGACT00000010752	si:ch211-59d15.9	si:ch211-59d15.9 [Source:ZFIN;Acc:ZDB-GENE-041014-27]	chrXVIII	0.539635	0.313	5.31696e-50
Late spermatocytes	ENSGACG00000013281	ENSGACT00000017595	CAPN5	calpain 5a [Source:ZFIN;Acc:ZDB-GENE-061103-214]	chrI	0.405527	0.19	6.14873e-50
Mid-spermatocytes	ENSGACG00000016544	ENSGACT00000021892	neil3	nei-like DNA glycosylase 3 [Source:ZFIN;Acc:ZDB-GENE-041114-18]	chrIV	0.406467	0.235	6.67422e-50
Mid-spermatocytes	ENSGACG00000018627	ENSGACT00000024690	kpna7	karyopherin alpha 7 (importin alpha 8) [Source:ZFIN;Acc:ZDB-GENE-040426-2023]	chrIX	0.422861	0.217	7.23097e-50
Late spermatogonia	ENSGACG00000003205	ENSGACT00000004212	selenbp1	selenium binding protein 1 [Source:NCBI gene;Acc:393542]	chrXX	0.255828	0.152	9.22122e-50
Mid-spermatocytes	ENSGACG00000009882	ENSGACT00000013112	rae1	ribonucleic acid export 1 [Source:NCBI gene;Acc:393973]	chrXVII	0.577944	0.357	9.22395e-50
Mid-spermatocytes	ENSGACG00000017850	ENSGACT00000023640	mttp	microsomal triglyceride transfer protein [Source:NCBI gene;Acc:406207]	chrIX	0.497127	0.27	1.08684e-49
Mid-spermatocytes	ENSGACG00000016564	ENSGACT00000021911			chrXIV	0.461575	0.243	1.35036e-49
Mid-spermatocytes	ENSGACG00000009287	ENSGACT00000012287			chrVI	0.475601	0.278	1.37813e-49
Mid-spermatocytes	ENSGACG00000017332	ENSGACT00000022933	mid1ip1l	MID1 interacting protein 1, like [Source:NCBI gene;Acc:322977]	chrIV	0.53972	0.348	1.47368e-49
Elongated spermatid	ENSGACG00000006767	ENSGACT00000008987	sem1	SEM1 26S proteasome complex subunit [Source:ZFIN;Acc:ZDB-GENE-030131-988]	chrX	0.489047	0.282	1.93419e-49
Late-spermatocytes	ENSGACG00000017435	ENSGACT00000023082	upf3b	UPF3B regulator of nonsense mediated mRNA decay [Source:ZFIN;Acc:ZDB-GENE-040426-1630]	chrIV	0.504277	0.486	2.23495e-49
Mid-spermatocytes	ENSGACG00000005060	ENSGACT00000006708	rpain	RPA interacting protein [Source:NCBI gene;Acc:751671]	chrXI	0.36602	0.2	2.4679e-49
Late-spermatocytes	ENSGACG00000016790	ENSGACT00000022221	cops2	COP9 signalosome subunit 2 [Source:NCBI gene;Acc:415145]	chrII	0.483629	0.545	3.06708e-49
Late spermatocytes	ENSGACG00000011407	ENSGACT00000015120	hdgfl2	HDGF like 2 [Source:NCBI gene;Acc:80965]	chrVIII	0.522881	0.325	3.71775e-49
Late-spermatocytes	ENSGACG00000014476	ENSGACT00000019134	tmem53	transmembrane protein 53 [Source:NCBI gene;Acc:436910]	chrIII	0.502244	0.457	5.03947e-49
Early spermatid	ENSGACG00000018861	ENSGACT00000024985	YAF2	YY1 associated factor 2 [Source:ZFIN;Acc:ZDB-GENE-041210-115]	chrIV	0.424333	0.176	5.21607e-49
Late spermatocytes	ENSGACG00000000508	ENSGACT00000000654	kdm5ba	lysine (K)-specific demethylase 5Ba [Source:ZFIN;Acc:ZDB-GENE-030131-5379]	scaffold_27	0.536562	0.32	7.21226e-49
Late-spermatocytes	ENSGACG00000016554	ENSGACT00000021909	edf1	endothelial differentiation-related factor 1 [Source:NCBI gene;Acc:793036]	chrXIV	0.372439	0.752	1.67534e-48
Early spermatocytes	ENSGACG00000007536	ENSGACT00000010012			chrXVII	0.608179	0.357	1.88279e-48
Late spermatocytes	ENSGACG00000012845	ENSGACT00000017035	dnaja2b	DnaJ heat shock protein family (Hsp40) member A2b [Source:ZFIN;Acc:ZDB-GENE-030131-2884]	chrXIX	0.523981	0.325	2.1421e-48
Mid-spermatocytes	ENSGACG00000005632	ENSGACT00000007479	hps5	HPS5 biogenesis of lysosomal organelles complex 2 subunit 2 [Source:ZFIN;Acc:ZDB-GENE-070410-80]	chrXIX	0.341635	0.174	2.24309e-48
Elongated spermatid	ENSGACG00000017501	ENSGACT00000023165	aimp1a	aminoacyl tRNA synthetase complex interacting multifunctional protein 1a [Source:ZFIN;Acc:ZDB-GENE-060825-144]	chrIX	0.525439	0.461	2.46967e-48
Late-spermatocytes	ENSGACG00000013658	ENSGACT00000018102	nme7	NME/NM23 family member 7 [Source:ZFIN;Acc:ZDB-GENE-000210-35]	chrVIII	0.500908	0.441	2.67327e-48
Somatic	ENSGACG00000007961	ENSGACT00000010588	rpl15	ribosomal protein L15 [Source:ZFIN;Acc:ZDB-GENE-040801-183]	chrX	0.468454	0.895	3.53751e-48
Late spermatogonia	ENSGACG00000002512	ENSGACT00000003299	pdia4	protein disulfide isomerase family A, member 4 [Source:ZFIN;Acc:ZDB-GENE-030131-5493]	chrXXI	0.665733	0.326	3.67233e-48
Early spermatid	ENSGACG00000013063	ENSGACT00000017326	ATP6V0C	ATPase H+ transporting V0 subunit ca [Source:ZFIN;Acc:ZDB-GENE-020419-23]	chrXI	0.623412	0.34	4.56895e-48
Early Spermatagonia	ENSGACG00000006964	ENSGACT00000009368	pgm1	phosphoglucomutase 1 [Source:ZFIN;Acc:ZDB-GENE-040426-1245]	chrVIII	0.563948	0.177	4.82441e-48
Mid-spermatocytes	ENSGACG00000013505	ENSGACT00000017890	cdc14ab	cell division cycle 14Ab [Source:NCBI gene;Acc:565969]	chrVIII	0.529676	0.348	5.15485e-48
Mid-spermatocytes	ENSGACG00000009619	ENSGACT00000012711	gemin7	gem (nuclear organelle) associated protein 7 [Source:ZFIN;Acc:ZDB-GENE-120409-2]	chrI	0.371648	0.226	6.06945e-48
Mid-spermatocytes	ENSGACG00000004300	ENSGACT00000005762	utp15	UTP15 small subunit processome component [Source:NCBI gene;Acc:325106]	chrXIII	0.30898	0.165	6.83014e-48
Somatic	ENSGACG00000020625	ENSGACT00000027334	rpl23a	ribosomal protein L23a [Source:ZFIN;Acc:ZDB-GENE-030131-7479]	chrVII	0.496654	0.951	7.36492e-48
Late-spermatocytes	ENSGACG00000010292	ENSGACT00000013651	ncapd2	non-SMC condensin I complex, subunit D2 [Source:ZFIN;Acc:ZDB-GENE-050506-59]	chrXX	0.50463	0.428	9.13859e-48
Late-spermatocytes	ENSGACG00000000980	ENSGACT00000001273	pbrm1	polybromo 1 [Source:ZFIN;Acc:ZDB-GENE-080926-4]	scaffold_27	0.505895	0.413	9.27577e-48
Late spermatogonia	ENSGACG00000008117	ENSGACT00000010763	bpnt1	bisphosphate nucleotidase 1 [Source:ZFIN;Acc:ZDB-GENE-040718-46]	chrXVIII	0.408657	0.217	1.16838e-47
Mid-spermatocytes	ENSGACG00000018385	ENSGACT00000024354	MACIR	chromosome 5 open reading frame 30 [Source:HGNC Symbol;Acc:HGNC:25052]	chrXIV	0.356996	0.183	1.17743e-47
Late-spermatocytes	ENSGACG00000013603	ENSGACT00000018025	ppp1r7	protein phosphatase 1, regulatory (inhibitor) subunit 7 [Source:NCBI gene;Acc:560323]	chrIII	0.487037	0.502	1.46981e-47
Early spermatocytes	ENSGACG00000015161	ENSGACT00000020035	atic	5-aminoimidazole-4-carboxamide ribonucleotide formyltransferase/IMP cyclohydrolase [Source:ZFIN;Acc:ZDB-GENE-011212-4]	chrII	0.504263	0.194	1.95924e-47
Mid-spermatocytes	ENSGACG00000001388	ENSGACT00000001817	abcf1	ATP-binding cassette, sub-family F (GCN20), member 1 [Source:ZFIN;Acc:ZDB-GENE-050517-31]	scaffold_111	0.295428	0.6	2.23227e-47
Late spermatocytes	ENSGACG00000004460	ENSGACT00000005949	fam49bb	family with sequence similarity 49 member Bb [Source:ZFIN;Acc:ZDB-GENE-040426-2590]	chrXXI	0.485149	0.294	2.98816e-47
Late spermatogonia	ENSGACG00000005954	ENSGACT00000007901	glb1l	galactosidase, beta 1-like [Source:ZFIN;Acc:ZDB-GENE-050309-196]	chrXVI	0.299	0.174	3.09215e-47
Somatic	ENSGACG00000001750	ENSGACT00000002282			scaffold_662	0.399838	0.821	3.24293e-47
Mid-spermatocytes	ENSGACG00000000810	ENSGACT00000001042	cdk20	cyclin-dependent kinase 20 [Source:NCBI gene;Acc:494112]	scaffold_141	0.389808	0.479	3.50642e-47
Somatic	ENSGACG00000019142	ENSGACT00000025368			chrVII	0.319334	0.511	4.29873e-47
Mid-spermatocytes	ENSGACG00000010599	ENSGACT00000014049	zc3h14	zinc finger CCCH-type containing 14 [Source:NCBI gene;Acc:562846]	chrXVIII	0.47488	0.287	8.97475e-47
Late spermatocytes	ENSGACG00000003128	ENSGACT00000004152	aaas	achalasia, adrenocortical insufficiency, alacrimia [Source:ZFIN;Acc:ZDB-GENE-030912-4]	chrXII	0.484949	0.274	9.04598e-47
Late spermatogonia	ENSGACG00000005413	ENSGACT00000007206			chrXVII	0.539463	0.283	1.12499e-46
Late spermatocytes	ENSGACG00000015677	ENSGACT00000020727	ipo7	importin 7 [Source:ZFIN;Acc:ZDB-GENE-030131-458]	chrII	0.512237	0.305	1.27535e-46
Late-spermatocytes	ENSGACG00000010688	ENSGACT00000014171	zgc:101744	zgc:101744 [Source:ZFIN;Acc:ZDB-GENE-050320-111]	chrXV	0.499358	0.399	1.70342e-46
Mid-spermatocytes	ENSGACG00000000787	ENSGACT00000001016	ruvbl1	RuvB-like AAA ATPase 1 [Source:NCBI gene;Acc:317679]	scaffold_27	0.378244	0.503	2.37434e-46
Late spermatocytes	ENSGACG00000000685	ENSGACT00000000887	espl1	extra spindle pole bodies like 1, separase [Source:ZFIN;Acc:ZDB-GENE-030131-5188]	scaffold_27	0.391568	0.192	2.72081e-46
Late-spermatocytes	ENSGACG00000005338	ENSGACT00000007070			chrXIII	0.491411	0.451	3.12644e-46
Mid-spermatocytes	ENSGACG00000003596	ENSGACT00000004727	stk38a	serine/threonine kinase 38a [Source:ZFIN;Acc:ZDB-GENE-040426-2811]	chrXII	0.36427	0.191	3.46913e-46
Late spermatogonia	ENSGACG00000010967	ENSGACT00000014549	tnika	TRAF2 and NCK interacting kinase a [Source:ZFIN;Acc:ZDB-GENE-030131-3767]	chrXV	0.404924	0.174	3.91532e-46
Elongated spermatid	ENSGACG00000015203	ENSGACT00000020088	NDUFA13	NADH:ubiquinone oxidoreductase subunit A13 [Source:HGNC Symbol;Acc:HGNC:17194]	chrIII	0.449567	0.268	5.80171e-46
Late spermatocytes	ENSGACG00000014822	ENSGACT00000019616	cdc27	cell division cycle 27 [Source:ZFIN;Acc:ZDB-GENE-990706-2]	chrXI	0.490626	0.283	6.35183e-46
Late spermatocytes	ENSGACG00000017656	ENSGACT00000023386	SVIL	supervillin [Source:HGNC Symbol;Acc:HGNC:11480]	chrIII	0.494873	0.298	6.45588e-46
Late-spermatocytes	ENSGACG00000014790	ENSGACT00000019574	cacnb4b	calcium channel, voltage-dependent, beta 4b subunit [Source:ZFIN;Acc:ZDB-GENE-060421-7907]	chrI	0.489796	0.43	6.90979e-46
Mid-spermatocytes	ENSGACG00000004110	ENSGACT00000005416	srp9	signal recognition particle 9 [Source:ZFIN;Acc:ZDB-GENE-040426-1106]	chrXVIII	0.435718	0.252	9.09781e-46
Late spermatocytes	ENSGACG00000012202	ENSGACT00000016178	wdr13	WD repeat domain 13 [Source:ZFIN;Acc:ZDB-GENE-050522-274]	chrXII	0.485865	0.298	1.29e-45
Late spermatocytes	ENSGACG00000019393	ENSGACT00000025683	gps2	G protein pathway suppressor 2 [Source:ZFIN;Acc:ZDB-GENE-040426-1176]	chrVII	0.465269	0.265	1.29664e-45
Mid-spermatocytes	ENSGACG00000018297	ENSGACT00000024232	SMAP1	small ArfGAP 1 [Source:HGNC Symbol;Acc:HGNC:19651]	chrIX	0.588415	0.383	1.32601e-45
Mid-spermatocytes	ENSGACG00000015463	ENSGACT00000020433			chrI	0.453598	0.278	1.81524e-45
Early spermatid	ENSGACG00000006447	ENSGACT00000008542	ybx1	Y box binding protein 1 [Source:ZFIN;Acc:ZDB-GENE-000629-3]	chrXII	0.316475	0.969	1.87738e-45
Mid-spermatocytes	ENSGACG00000009133	ENSGACT00000012075	rnf41l	ring finger protein 41, like [Source:ZFIN;Acc:ZDB-GENE-030131-9441]	chrXX	0.492448	0.252	1.87849e-45
Late spermatogonia	ENSGACG00000006267	ENSGACT00000008385	fkbp10b	FKBP prolyl isomerase 10b [Source:ZFIN;Acc:ZDB-GENE-030131-3101]	chrV	0.465916	0.239	2.17596e-45
Mid-spermatocytes	ENSGACG00000017194	ENSGACT00000022749	ftr87	finTRIM family, member 87 [Source:ZFIN;Acc:ZDB-GENE-131127-62]	chrIII	0.4779	0.278	2.49459e-45
Elongated spermatid	ENSGACG00000020692	ENSGACT00000027413			chrVII	0.484534	0.774	2.8251e-45
Mid-spermatocytes	ENSGACG00000010926	ENSGACT00000014488	MAP2K6	mitogen-activated protein kinase kinase 6 [Source:HGNC Symbol;Acc:HGNC:6846]	chrXI	0.39542	0.217	2.95998e-45
Late-spermatocytes	ENSGACG00000000696	ENSGACT00000000898	zgc:153867	zgc:153867 [Source:ZFIN;Acc:ZDB-GENE-030131-9170]	scaffold_27	0.492747	0.376	3.05238e-45
Elongated spermatid	ENSGACG00000001936	ENSGACT00000002529	rnasekb	ribonuclease, RNase K b [Source:NCBI gene;Acc:336290]	scaffold_132	0.511421	0.669	3.0715e-45
Mid-spermatocytes	ENSGACG00000019712	ENSGACT00000026103	nrf1	nuclear respiratory factor 1 [Source:NCBI gene;Acc:64604]	chrIV	0.322013	0.183	3.11022e-45
Late spermatogonia	ENSGACG00000011359	ENSGACT00000015045	MCRIP2	MAPK regulated corepressor interacting protein 2 [Source:HGNC Symbol;Acc:HGNC:14142]	chrXI	0.416427	0.196	3.28192e-45
Late spermatocytes	ENSGACG00000003196	ENSGACT00000004278	thop1	thimet oligopeptidase 1 [Source:ZFIN;Acc:ZDB-GENE-040718-47]	chrVIII	0.467838	0.274	4.47125e-45
Mid-spermatocytes	ENSGACG00000013296	ENSGACT00000017622	dcun1d5	DCN1, defective in cullin neddylation 1, domain containing 5 (S. cerevisiae) [Source:ZFIN;Acc:ZDB-GENE-040426-2603]	chrI	0.390858	0.483	4.60208e-45
Mid-spermatocytes	ENSGACG00000013784	ENSGACT00000018243	hsbp1a	heat shock factor binding protein 1a [Source:ZFIN;Acc:ZDB-GENE-050320-136]	chrXIX	0.848963	0.643	4.85875e-45
Early spermatid	ENSGACG00000004539	ENSGACT00000006026			chrI	0.487761	0.223	7.67919e-45
Late spermatocytes	ENSGACG00000003573	ENSGACT00000004707			chrXIX	0.47734	0.274	7.78655e-45
Late-spermatocytes	ENSGACG00000000541	ENSGACT00000000698	pex11b	peroxisomal biogenesis factor 11 beta [Source:ZFIN;Acc:ZDB-GENE-060825-289]	scaffold_101	0.484651	0.423	8.01478e-45
Late spermatocytes	ENSGACG00000001176	ENSGACT00000001525		si:ch1073-335m2.2 [Source:ZFIN;Acc:ZDB-GENE-081104-82]	scaffold_27	0.520439	0.322	9.36627e-45
Elongated spermatid	ENSGACG00000004591	ENSGACT00000006077		ATP synthase membrane subunit c locus 3b [Source:ZFIN;Acc:ZDB-GENE-020814-1]	chrXVI	0.461521	0.304	1.04839e-44
Late spermatocytes	ENSGACG00000015925	ENSGACT00000021058	ecpas	Ecm29 proteasome adaptor and scaffold [Source:ZFIN;Acc:ZDB-GENE-061207-66]	chrIX	0.469456	0.272	1.11253e-44
Late-spermatocytes	ENSGACG00000004984	ENSGACT00000006600	mrpl14	mitochondrial ribosomal protein L14 [Source:NCBI gene;Acc:394122]	chrVI	0.484882	0.463	1.23827e-44
Late spermatocytes	ENSGACG00000013678	ENSGACT00000018106	rragca	Ras-related GTP binding Ca [Source:ZFIN;Acc:ZDB-GENE-050522-355]	chrXX	0.407087	0.203	1.59073e-44
Late spermatocytes	ENSGACG00000010818	ENSGACT00000014354	paf1	PAF1 homolog, Paf1/RNA polymerase II complex component [Source:NCBI gene;Acc:553020]	chrI	0.432019	0.216	1.66423e-44
Late spermatocytes	ENSGACG00000006354	ENSGACT00000008436	aurka	aurora kinase A [Source:ZFIN;Acc:ZDB-GENE-040801-161]	chrXVII	0.460579	0.272	1.89035e-44
Mid-spermatocytes	ENSGACG00000014485	ENSGACT00000019151	gart	phosphoribosylglycinamide formyltransferase, phosphoribosylglycinamide synthetase, phosphoribosylaminoimidazole synthetase [Source:HGNC Symbol;Acc:HGNC:4163]	chrI	0.534767	0.313	2.12966e-44
Elongated spermatid	ENSGACG00000018187	ENSGACT00000024082	uqcrq	ubiquinol-cytochrome c reductase, complex III subunit VII [Source:ZFIN;Acc:ZDB-GENE-040718-199]	chrIV	0.421679	0.219	2.50395e-44
Mid-spermatocytes	ENSGACG00000008219	ENSGACT00000010934	chmp3	charged multivesicular body protein 3 [Source:NCBI gene;Acc:406621]	chrXV	0.717751	0.487	2.56837e-44
Late spermatocytes	ENSGACG00000012120	ENSGACT00000016075	cgna	cingulin a [Source:ZFIN;Acc:ZDB-GENE-100921-78]	chrXX	0.45951	0.238	2.57032e-44
Mid-spermatocytes	ENSGACG00000011916	ENSGACT00000015831	gnai1	guanine nucleotide binding protein (G protein), alpha inhibiting activity polypeptide 1 [Source:ZFIN;Acc:ZDB-GENE-040426-1310]	chrXIX	0.354032	0.191	2.84354e-44
Late spermatocytes	ENSGACG00000020228	ENSGACT00000026778	p2rx1	purinergic receptor P2X, ligand-gated ion channel, 1 [Source:ZFIN;Acc:ZDB-GENE-030319-1]	chrVII	0.442437	0.241	2.94146e-44
Elongated spermatid	ENSGACG00000007033	ENSGACT00000009350	pdia3	protein disulfide isomerase family A, member 3 [Source:ZFIN;Acc:ZDB-GENE-031002-9]	chrXIX	0.362766	0.173	3.46831e-44
Late spermatocytes	ENSGACG00000009872	ENSGACT00000013067	kat7b	K(lysine) acetyltransferase 7b [Source:ZFIN;Acc:ZDB-GENE-030131-1901]	chrV	0.470262	0.263	3.83184e-44
Mid-spermatocytes	ENSGACG00000002967	ENSGACT00000003903	tha1	threonine aldolase 1 [Source:ZFIN;Acc:ZDB-GENE-040704-14]	chrV	0.45772	0.226	3.87345e-44
Somatic	ENSGACG00000018116	ENSGACT00000023982	HNRNPAB	heterogeneous nuclear ribonucleoprotein A/Ba [Source:ZFIN;Acc:ZDB-GENE-030131-185]	chrIV	0.250057	0.322	4.24706e-44
Mid-spermatocytes	ENSGACG00000020670	ENSGACT00000027388			chrVII	0.491093	0.278	5.02799e-44
Late spermatocytes	ENSGACG00000020367	ENSGACT00000026971	thoc2	THO complex 2 [Source:ZFIN;Acc:ZDB-GENE-030616-54]	chrVII	0.50289	0.327	5.22138e-44
Late-spermatocytes	ENSGACG00000016832	ENSGACT00000022269	fam193a	family with sequence similarity 193 member A [Source:ZFIN;Acc:ZDB-GENE-080917-25]	chrIX	0.492853	0.396	7.86101e-44
Late-spermatocytes	ENSGACG00000004332	ENSGACT00000005791	pip5k1aa	phosphatidylinositol-4-phosphate 5-kinase, type I, alpha, a [Source:ZFIN;Acc:ZDB-GENE-050522-517]	chrX	0.459536	0.541	8.01218e-44
Late spermatocytes	ENSGACG00000004189	ENSGACT00000005555	uggt2	UDP-glucose glycoprotein glucosyltransferase 2 [Source:ZFIN;Acc:ZDB-GENE-050517-21]	chrXVI	0.45081	0.238	8.67071e-44
Mid-spermatocytes	ENSGACG00000016430	ENSGACT00000021741	sec11a	SEC11 homolog A, signal peptidase complex subunit [Source:ZFIN;Acc:ZDB-GENE-040718-227]	chrII	0.68112	0.443	1.05189e-43
Somatic	ENSGACG00000017827	ENSGACT00000023602			chrIII	0.624575	0.185	1.05757e-43
Late-spermatocytes	ENSGACG00000000495	ENSGACT00000000635	si:ch211-215a10.4	si:ch211-215a10.4 [Source:ZFIN;Acc:ZDB-GENE-030131-5518]	scaffold_101	0.488648	0.357	1.46091e-43
Late spermatogonia	ENSGACG00000020332	ENSGACT00000026920	ar	Gasterosteus aculeatus androgen receptor beta (LOC100174876), mRNA. [Source:RefSeq mRNA;Acc:NM_001267639]	chrVII	0.320114	0.174	1.7249e-43
Early spermatocytes	ENSGACG00000020319	ENSGACT00000026898	npm1a	nucleophosmin 1a [Source:ZFIN;Acc:ZDB-GENE-021028-1]	chrVII	0.576532	0.252	1.83644e-43
Late spermatogonia	ENSGACG00000009684	ENSGACT00000012834	slc35b1	solute carrier family 35 member B1 [Source:NCBI gene;Acc:447844]	chrXI	0.532876	0.283	1.85726e-43
Early spermatid	ENSGACG00000019394	ENSGACT00000025682	jpt1a	Jupiter microtubule associated homolog 1a [Source:ZFIN;Acc:ZDB-GENE-070410-142]	chrIX	0.407707	0.164	2.02562e-43
Mid-spermatocytes	ENSGACG00000019058	ENSGACT00000025260	aadat	aminoadipate aminotransferase [Source:ZFIN;Acc:ZDB-GENE-111229-1]	chrVII	0.480787	0.278	2.98322e-43
Mid-spermatocytes	ENSGACG00000020701	ENSGACT00000027426	mepce	methylphosphate capping enzyme [Source:NCBI gene;Acc:561384]	chrVII	0.398827	0.243	3.1424e-43
Mid-spermatocytes	ENSGACG00000016115	ENSGACT00000021300			chrIX	0.390183	0.2	3.2019e-43
Mid-spermatocytes	ENSGACG00000005052	ENSGACT00000006686			chrX	0.467582	0.287	4.0286e-43
Late spermatocytes	ENSGACG00000003232	ENSGACT00000004246	clk2a	CDC-like kinase 2a [Source:ZFIN;Acc:ZDB-GENE-030131-298]	chrX	0.45383	0.256	4.07194e-43
Mid-spermatocytes	ENSGACG00000012731	ENSGACT00000016855	alkbh7	alkB homolog 7 [Source:ZFIN;Acc:ZDB-GENE-050417-78]	chrXI	0.67553	0.443	4.4494e-43
Late spermatocytes	ENSGACG00000008283	ENSGACT00000010971			chrXII	0.44463	0.249	4.57324e-43
Mid-spermatocytes	ENSGACG00000012697	ENSGACT00000016828	sbds	SBDS ribosome maturation factor [Source:ZFIN;Acc:ZDB-GENE-040426-1116]	chrI	0.907666	0.704	5.7117e-43
Late-spermatocytes	ENSGACG00000006958	ENSGACT00000009281	ccdc25	coiled-coil domain containing 25 [Source:NCBI gene;Acc:393359]	chrXVIII	0.484718	0.398	8.63613e-43
Mid-spermatocytes	ENSGACG00000005389	ENSGACT00000007148	nup153	nucleoporin 153 [Source:ZFIN;Acc:ZDB-GENE-030131-4581]	chrX	0.392492	0.217	8.92435e-43
Late spermatocytes	ENSGACG00000016303	ENSGACT00000021555	slkb	STE20-like kinase b [Source:ZFIN;Acc:ZDB-GENE-030131-1684]	chrIX	0.45578	0.238	9.8984e-43
Late spermatocytes	ENSGACG00000014264	ENSGACT00000018878	dhcr7	7-dehydrocholesterol reductase [Source:NCBI gene;Acc:378446]	chrII	0.38396	0.196	1.0354e-42
Late spermatocytes	ENSGACG00000020220	ENSGACT00000026765	ruvbl2	RuvB-like AAA ATPase 2 [Source:NCBI gene;Acc:317678]	chrVII	0.51244	0.342	1.03869e-42
Mid-spermatocytes	ENSGACG00000006860	ENSGACT00000009114	RIMOC1	chromosome 5 open reading frame 51 [Source:HGNC Symbol;Acc:HGNC:27750]	chrXIII	0.374002	0.462	1.20271e-42
Late spermatocytes	ENSGACG00000004529	ENSGACT00000006005	paip1	poly(A) binding protein interacting protein 1 [Source:NCBI gene;Acc:445110]	chrXIII	0.52845	0.338	1.38872e-42
Late spermatocytes	ENSGACG00000015510	ENSGACT00000020501	mettl15	methyltransferase like 15 [Source:ZFIN;Acc:ZDB-GENE-130530-958]	chrII	0.448403	0.265	1.55666e-42
Mid-spermatocytes	ENSGACG00000011627	ENSGACT00000015400			chrXVIII	0.415098	0.243	1.59932e-42
Mid-spermatocytes	ENSGACG00000014054	ENSGACT00000018609			chrI	0.441426	0.261	1.72999e-42
Early Spermatagonia	ENSGACG00000013470	ENSGACT00000017875	ctss2.1	cathepsin S, ortholog2, tandem duplicate 1 [Source:ZFIN;Acc:ZDB-GENE-050522-559]	chrXX	0.537476	0.163	2.36566e-42
Mid-spermatocytes	ENSGACG00000019655	ENSGACT00000026024			chrVII	0.487729	0.27	2.68862e-42
Mid-spermatocytes	ENSGACG00000003963	ENSGACT00000005229	snf8	SNF8 subunit of ESCRT-II [Source:NCBI gene;Acc:492771]	chrV	0.61449	0.426	2.97988e-42
Mid-spermatocytes	ENSGACG00000013024	ENSGACT00000017294	SIRT5	sirtuin 5 [Source:NCBI gene;Acc:436878]	chrIII	0.521092	0.322	3.3594e-42
Late spermatocytes	ENSGACG00000012934	ENSGACT00000017128	ankle2	ankyrin repeat and LEM domain containing 2 [Source:ZFIN;Acc:ZDB-GENE-030131-6090]	chrXIII	0.482977	0.307	3.7142e-42
Mid-spermatocytes	ENSGACG00000010552	ENSGACT00000013980			chrXV	0.512055	0.322	4.51469e-42
Late spermatocytes	ENSGACG00000000711	ENSGACT00000000920	os9	OS9 endoplasmic reticulum lectin [Source:ZFIN;Acc:ZDB-GENE-060929-32]	scaffold_27	0.420021	0.21	5.0052e-42
Elongated spermatid	ENSGACG00000004699	ENSGACT00000006220	rpl35a	ribosomal protein L35a [Source:ZFIN;Acc:ZDB-GENE-040718-190]	chrI	0.398958	0.864	5.16685e-42
Late spermatocytes	ENSGACG00000005082	ENSGACT00000006745	fam92a1	family with sequence similarity 92 member A1 [Source:NCBI gene;Acc:445210]	chrX	0.462294	0.274	5.27816e-42
Early spermatocytes	ENSGACG00000016167	ENSGACT00000021375	NASP	nuclear autoantigenic sperm protein [Source:HGNC Symbol;Acc:HGNC:7644]	chrIII	0.472542	0.182	6.28447e-42
Elongated spermatid	ENSGACG00000013479	ENSGACT00000017853	capslb	calcyphosine-like b [Source:ZFIN;Acc:ZDB-GENE-050417-298]	scaffold_196	0.510283	0.497	6.42191e-42
Late-spermatocytes	ENSGACG00000007361	ENSGACT00000009775			chrI	0.473301	0.323	8.17815e-42
Mid-spermatocytes	ENSGACG00000003290	ENSGACT00000004337	ube2c	ubiquitin-conjugating enzyme E2C [Source:ZFIN;Acc:ZDB-GENE-051030-48]	chrXVII	0.375004	0.488	9.75545e-42
Late-spermatocytes	ENSGACG00000005266	ENSGACT00000007000	mapk15	mitogen-activated protein kinase 15 [Source:ZFIN;Acc:ZDB-GENE-050522-307]	chrX	0.474996	0.316	1.11347e-41
Late spermatocytes	ENSGACG00000001408	ENSGACT00000001853	stx12	syntaxin 12 [Source:ZFIN;Acc:ZDB-GENE-040625-11]	scaffold_111	0.542986	0.391	1.15482e-41
Mid-spermatocytes	ENSGACG00000012023	ENSGACT00000015946	drc3	dynein regulatory complex subunit 3 [Source:ZFIN;Acc:ZDB-GENE-061103-349]	chrXI	0.367311	0.191	1.32669e-41
Late-spermatocytes	ENSGACG00000015189	ENSGACT00000020071	slc25a42	solute carrier family 25 member 42 [Source:HGNC Symbol;Acc:HGNC:28380]	chrIII	0.482042	0.319	1.53678e-41
Mid-spermatocytes	ENSGACG00000000717	ENSGACT00000000929			scaffold_152	0.306366	0.157	1.6299e-41
Late spermatocytes	ENSGACG00000009754	ENSGACT00000012901	riok2	RIO kinase 2 (yeast) [Source:ZFIN;Acc:ZDB-GENE-040426-2913]	chrXIII	0.457122	0.272	1.73331e-41
Late spermatocytes	ENSGACG00000009334	ENSGACT00000012341	lztr1	leucine-zipper-like transcription regulator 1 [Source:ZFIN;Acc:ZDB-GENE-030131-9564]	chrXIII	0.455992	0.249	1.97248e-41
Late spermatocytes	ENSGACG00000011079	ENSGACT00000014696	armc1l	armadillo repeat containing 1, like [Source:ZFIN;Acc:ZDB-GENE-030131-9819]	chrXVIII	0.517217	0.366	2.69945e-41
Late spermatocytes	ENSGACG00000001898	ENSGACT00000002489	ccdc88c	coiled-coil domain containing 88C [Source:ZFIN;Acc:ZDB-GENE-100419-3]	scaffold_128	0.46781	0.267	2.76639e-41
Late-spermatocytes	ENSGACG00000010767	ENSGACT00000014312	ift52	intraflagellar transport 52 homolog (Chlamydomonas) [Source:ZFIN;Acc:ZDB-GENE-040614-3]	chrXVII	0.473368	0.335	3.12381e-41
Late spermatogonia	ENSGACG00000014862	ENSGACT00000019660			chrII	0.643116	0.348	3.78152e-41
Mid-spermatocytes	ENSGACG00000002442	ENSGACT00000003199	lipea	lipase, hormone-sensitive a [Source:ZFIN;Acc:ZDB-GENE-060503-734]	chrX	0.490925	0.287	4.25689e-41
Late-spermatocytes	ENSGACG00000000976	ENSGACT00000001264	ift74	intraflagellar transport 74 [Source:NCBI gene;Acc:436658]	scaffold_37	0.473665	0.34	4.31801e-41
Late-spermatocytes	ENSGACG00000005296	ENSGACT00000007032	spc25	SPC25 component of NDC80 kinetochore complex [Source:ZFIN;Acc:ZDB-GENE-060810-13]	chrXVI	0.471325	0.327	4.3986e-41
Mid-spermatocytes	ENSGACG00000013336	ENSGACT00000017663	mcrip1	MAPK regulated corepressor interacting protein 1 [Source:NCBI gene;Acc:751762]	chrXI	0.520183	0.348	5.38959e-41
Late-spermatocytes	ENSGACG00000016155	ENSGACT00000021354	DYNLT5	Tctex1 domain containing 1 [Source:HGNC Symbol;Acc:HGNC:26882]	chrIII	0.470881	0.37	5.57092e-41
Mid-spermatocytes	ENSGACG00000011173	ENSGACT00000014799			chrXIX	0.39468	0.261	6.30403e-41
Late spermatocytes	ENSGACG00000009036	ENSGACT00000012000	rhot2	ras homolog family member T2 [Source:NCBI gene;Acc:557574]	chrV	0.439239	0.252	7.82452e-41
Mid-spermatocytes	ENSGACG00000015326	ENSGACT00000020255	sema4e	semaphorin 4e [Source:NCBI gene;Acc:796377]	chrIII	0.477773	0.313	8.55619e-41
Mid-spermatocytes	ENSGACG00000004417	ENSGACT00000005856	PARL	presenilin associated rhomboid like [Source:HGNC Symbol;Acc:HGNC:18253]	chrI	0.522465	0.296	8.66813e-41
Mid-spermatocytes	ENSGACG00000008807	ENSGACT00000011656	rpap1	RNA polymerase II associated protein 1 [Source:ZFIN;Acc:ZDB-GENE-090914-1]	chrXV	0.487338	0.304	1.08087e-40
Late spermatocytes	ENSGACG00000006418	ENSGACT00000008590	atp5fa1	ATP synthase F1 subunit alpha [Source:ZFIN;Acc:ZDB-GENE-060201-1]	chrXIII	0.5135	0.349	1.34416e-40
Late spermatocytes	ENSGACG00000011481	ENSGACT00000015219	ahi1	Abelson helper integration site 1 [Source:ZFIN;Acc:ZDB-GENE-060803-1]	chrXV	0.391413	0.212	1.35514e-40
Mid-spermatocytes	ENSGACG00000011331	ENSGACT00000015003		si:dkey-33m11.8 [Source:ZFIN;Acc:ZDB-GENE-141215-49]	chrXII	0.383742	0.209	1.53548e-40
Late spermatocytes	ENSGACG00000006795	ENSGACT00000009021			chrXII	0.446765	0.243	1.54678e-40
Late spermatocytes	ENSGACG00000014617	ENSGACT00000019326	PURB	purine rich element binding protein B [Source:HGNC Symbol;Acc:HGNC:9702]	chrXIII	0.49143	0.294	1.62472e-40
Late spermatocytes	ENSGACG00000009474	ENSGACT00000012531	dlgap5	discs, large (Drosophila) homolog-associated protein 5 [Source:ZFIN;Acc:ZDB-GENE-040912-160]	chrV	0.453214	0.269	2.09815e-40
Late spermatogonia	ENSGACG00000008205	ENSGACT00000010879			chrV	0.673481	0.391	2.54857e-40
Mid-spermatocytes	ENSGACG00000015870	ENSGACT00000020988	trappc13	trafficking protein particle complex 13 [Source:NCBI gene;Acc:321203]	chrXIV	0.313353	0.183	2.96598e-40
Late spermatocytes	ENSGACG00000006789	ENSGACT00000009031	tbc1d32	TBC1 domain family, member 32 [Source:NCBI gene;Acc:566474]	chrXVIII	0.389327	0.21	3.2898e-40
Mid-spermatocytes	ENSGACG00000012734	ENSGACT00000016853			chrXIII	0.418398	0.252	3.35896e-40
Late spermatocytes	ENSGACG00000002662	ENSGACT00000003500	mtrr	5-methyltetrahydrofolate-homocysteine methyltransferase reductase [Source:ZFIN;Acc:ZDB-GENE-101115-3]	chrXXI	0.427793	0.238	3.37807e-40
Mid-spermatocytes	ENSGACG00000008679	ENSGACT00000011546	kat2a	K(lysine) acetyltransferase 2A [Source:NCBI gene;Acc:555517]	chrXI	0.534987	0.33	4.39158e-40
Mid-spermatocytes	ENSGACG00000018727	ENSGACT00000024808	pld7	phospholipase D family, member 7 [Source:ZFIN;Acc:ZDB-GENE-030219-75]	chrIV	0.362357	0.487	4.455e-40
Late spermatocytes	ENSGACG00000006217	ENSGACT00000008266	PRELID3B	PRELI domain containing 3B [Source:HGNC Symbol;Acc:HGNC:15892]	chrXII	0.457931	0.278	4.81214e-40
Early spermatocytes	ENSGACG00000006018	ENSGACT00000007986	rpsa	ribosomal protein SA [Source:NCBI gene;Acc:394027]	chrXI	0.31768	0.837	4.95176e-40
Mid-spermatocytes	ENSGACG00000013321	ENSGACT00000017645	parp12a	poly (ADP-ribose) polymerase family, member 12a [Source:ZFIN;Acc:ZDB-GENE-050419-6]	chrXIX	0.373617	0.217	5.49441e-40
Late spermatogonia	ENSGACG00000017499	ENSGACT00000023166	npdc1a	neural proliferation, differentiation and control, 1a [Source:ZFIN;Acc:ZDB-GENE-031204-31]	chrXIV	0.482851	0.217	6.1034e-40
Early spermatid	ENSGACG00000005713	ENSGACT00000007556			chrXII	0.398777	0.157	6.20824e-40
Late spermatocytes	ENSGACG00000008208	ENSGACT00000010907	smc5	structural maintenance of chromosomes 5 [Source:ZFIN;Acc:ZDB-GENE-061013-288]	chrXII	0.489859	0.336	6.27137e-40
Late spermatocytes	ENSGACG00000016604	ENSGACT00000021960	fbxl18	F-box and leucine-rich repeat protein 18 [Source:ZFIN;Acc:ZDB-GENE-050913-65]	chrIX	0.439135	0.263	7.04022e-40
Late-spermatocytes	ENSGACG00000008165	ENSGACT00000010826	cwf19l2	CWF19 like cell cycle control factor 2 [Source:NCBI gene;Acc:619271]	chrI	0.47628	0.409	7.95493e-40
Late spermatocytes	ENSGACG00000016246	ENSGACT00000021472			chrII	0.396619	0.208	8.31017e-40
Late spermatocytes	ENSGACG00000020289	ENSGACT00000026862	kif4	kinesin family member 4 [Source:ZFIN;Acc:ZDB-GENE-040426-1545]	chrVII	0.438731	0.243	9.1436e-40
Late spermatocytes	ENSGACG00000009277	ENSGACT00000012262	tert	telomerase reverse transcriptase [Source:ZFIN;Acc:ZDB-GENE-080405-1]	chrX	0.387826	0.212	1.01305e-39
Mid-spermatocytes	ENSGACG00000010847	ENSGACT00000014430	pccb	propionyl-CoA carboxylase subunit beta [Source:ZFIN;Acc:ZDB-GENE-040426-2467]	chrXV	0.567893	0.383	1.21911e-39
Late spermatocytes	ENSGACG00000002893	ENSGACT00000003792			chrXXI	0.366906	0.181	1.28489e-39
Mid-spermatocytes	ENSGACG00000007381	ENSGACT00000009816	cox15	cytochrome c oxidase assembly homolog 15 (yeast) [Source:ZFIN;Acc:ZDB-GENE-040426-955]	chrVI	0.3338	0.174	1.31338e-39
Elongated spermatid	ENSGACG00000015440	ENSGACT00000020408	hsdl2	hydroxysteroid dehydrogenase like 2 [Source:NCBI gene;Acc:322347]	chrXIV	0.469894	0.382	1.63274e-39
Late spermatocytes	ENSGACG00000020890	ENSGACT00000027675			chrVII	0.502785	0.344	2.1563e-39
Late spermatocytes	ENSGACG00000019113	ENSGACT00000025321	rpap3	RNA polymerase II associated protein 3 [Source:ZFIN;Acc:ZDB-GENE-040426-928]	chrIV	0.509479	0.373	2.47426e-39
Early spermatocytes	ENSGACG00000014552	ENSGACT00000019257	rbb4l	retinoblastoma binding protein 4, like [Source:NCBI gene;Acc:322129]	chrII	0.545608	0.274	2.52002e-39
Late-spermatocytes	ENSGACG00000003771	ENSGACT00000004978	pabpc1b	poly A binding protein, cytoplasmic 1 b [Source:ZFIN;Acc:ZDB-GENE-050308-1]	chrX	0.362237	0.68	2.91187e-39
Mid-spermatocytes	ENSGACG00000009733	ENSGACT00000012864	DNAJB5	DnaJ heat shock protein family (Hsp40) member B5 [Source:ZFIN;Acc:ZDB-GENE-070705-308]	chrXIII	0.379821	0.235	3.29798e-39
Late spermatocytes	ENSGACG00000012099	ENSGACT00000016046	erc1a	ELKS/RAB6-interacting/CAST family member 1a [Source:ZFIN;Acc:ZDB-GENE-091214-5]	chrXIX	0.383945	0.192	3.34326e-39
Mid-spermatocytes	ENSGACG00000016128	ENSGACT00000021316			chrII	0.441252	0.27	3.81934e-39
Late-spermatocytes	ENSGACG00000010267	ENSGACT00000013599	dnajc9	DnaJ (Hsp40) homolog, subfamily C, member 9 [Source:ZFIN;Acc:ZDB-GENE-040718-130]	chrVI	0.422329	0.551	3.87073e-39
Mid-spermatocytes	ENSGACG00000018517	ENSGACT00000024529	cdk9	cyclin-dependent kinase 9 (CDC2-related kinase) [Source:ZFIN;Acc:ZDB-GENE-030131-321]	chrXIV	0.52012	0.313	4.10627e-39
Mid-spermatocytes	ENSGACG00000017573	ENSGACT00000023273	ndufb6	NADH:ubiquinone oxidoreductase subunit B [Source:ZFIN;Acc:ZDB-GENE-040426-1781]	chrIX	0.536243	0.357	4.20725e-39
Late spermatocytes	ENSGACG00000015059	ENSGACT00000019911	TM6SF1	transmembrane 6 superfamily member 1 [Source:HGNC Symbol;Acc:HGNC:11860]	chrII	0.465981	0.302	4.27938e-39
Late-spermatocytes	ENSGACG00000016139	ENSGACT00000021333	ppm1g	protein phosphatase, Mg2+/Mn2+ dependent, 1G [Source:ZFIN;Acc:ZDB-GENE-030425-4]	chrII	0.469742	0.286	4.49444e-39
Late spermatocytes	ENSGACG00000007645	ENSGACT00000010162	rangap1a	RAN GTPase activating protein 1a [Source:ZFIN;Acc:ZDB-GENE-060929-492]	chrXI	0.373562	0.181	4.71951e-39
Late spermatocytes	ENSGACG00000016728	ENSGACT00000022130	coq4	coenzyme Q4 homolog (S. cerevisiae) [Source:NCBI gene;Acc:100137123]	chrXIV	0.431158	0.254	5.54144e-39
Late spermatocytes	ENSGACG00000016521	ENSGACT00000021859	fam214a	family with sequence similarity 214 member A [Source:NCBI gene;Acc:555595]	chrII	0.419314	0.247	5.73271e-39
Mid-spermatocytes	ENSGACG00000000903	ENSGACT00000001168	stk17a	serine/threonine kinase 17a [Source:ZFIN;Acc:ZDB-GENE-030131-5556]	scaffold_37	0.314704	0.191	5.83361e-39
Late spermatogonia	ENSGACG00000013532	ENSGACT00000017920	slc30a7	solute carrier family 30 member 7 [Source:NCBI gene;Acc:327439]	chrVIII	0.319958	0.217	6.15782e-39
Elongated spermatid	ENSGACG00000014582	ENSGACT00000019320	pepd	peptidase D [Source:ZFIN;Acc:ZDB-GENE-030131-9444]	chrII	0.324898	0.152	6.44057e-39
Late spermatocytes	ENSGACG00000001722	ENSGACT00000002280	cul2	cullin 2 [Source:ZFIN;Acc:ZDB-GENE-030131-8032]	chrXXI	0.376142	0.181	6.54459e-39
Late spermatocytes	ENSGACG00000006364	ENSGACT00000008457			chrX	0.366943	0.181	6.73783e-39
Early spermatocytes	ENSGACG00000002918	ENSGACT00000003832			chrXXI	0.561841	0.206	8.04815e-39
Early spermatid	ENSGACG00000008855	ENSGACT00000011705	coq10b	coenzyme Q10B [Source:NCBI gene;Acc:550442]	chrXVI	0.551661	0.302	1.00647e-38
Mid-spermatocytes	ENSGACG00000014195	ENSGACT00000018786			chrXI	0.38182	0.47	1.0395e-38
Mid-spermatocytes	ENSGACG00000009886	ENSGACT00000013080	MZT1	mitotic spindle organizing protein 1 [Source:HGNC Symbol;Acc:HGNC:33830]	chrVI	0.575823	0.322	1.55021e-38
Late spermatocytes	ENSGACG00000001500	ENSGACT00000001952	tspo	translocator protein [Source:ZFIN;Acc:ZDB-GENE-041010-125]	scaffold_27	0.581532	0.576	1.55434e-38
Late spermatocytes	ENSGACG00000000326	ENSGACT00000000441		actin, beta 1 [Source:NCBI gene;Acc:57934]	scaffold_395	0.48855	0.411	1.80368e-38
Late-spermatocytes	ENSGACG00000015744	ENSGACT00000020826	cert1b	ceramide transporter 1b [Source:ZFIN;Acc:ZDB-GENE-110125-5]	chrXIV	0.449622	0.456	1.85219e-38
Late spermatogonia	ENSGACG00000000056	ENSGACT00000000074			scaffold_1180	0.443467	0.239	1.98419e-38
Late spermatocytes	ENSGACG00000003367	ENSGACT00000004420	nktr	natural killer cell triggering receptor [Source:ZFIN;Acc:ZDB-GENE-030131-1725]	chrXXI	0.343389	0.166	2.08207e-38
Mid-spermatocytes	ENSGACG00000013432	ENSGACT00000017792	vrk2	VRK serine/threonine kinase 2 [Source:ZFIN;Acc:ZDB-GENE-040426-1046]	scaffold_61	0.548775	0.374	2.63686e-38
Early spermatid	ENSGACG00000017202	ENSGACT00000022761	them6	thioesterase superfamily member 6 [Source:ZFIN;Acc:ZDB-GENE-070912-340]	chrIII	0.477581	0.211	2.69434e-38
Somatic	ENSGACG00000020951	ENSGACT00000027743	mt-nd5	NADH dehydrogenase subunit 5 [Source:NCBI gene;Acc:140535]	MT	0.29436	0.556	2.93195e-38
Late spermatocytes	ENSGACG00000010051	ENSGACT00000013303			chrX	0.428142	0.254	3.05922e-38
Late-spermatocytes	ENSGACG00000006870	ENSGACT00000009125	fam221a	family with sequence similarity 221 member A [Source:ZFIN;Acc:ZDB-GENE-050320-27]	chrX	0.460255	0.344	3.42745e-38
Late spermatocytes	ENSGACG00000001986	ENSGACT00000002585	fam241a	family with sequence similarity 241 member A [Source:ZFIN;Acc:ZDB-GENE-050522-524]	scaffold_128	0.548496	0.481	4.08344e-38
Late-spermatocytes	ENSGACG00000010151	ENSGACT00000013435	smc4	structural maintenance of chromosomes 4 [Source:ZFIN;Acc:ZDB-GENE-020419-21]	chrI	0.455692	0.304	4.24227e-38
Late spermatocytes	ENSGACG00000017229	ENSGACT00000022798			chrIII	0.379977	0.192	4.47722e-38
Late spermatogonia	ENSGACG00000004471	ENSGACT00000005901			chrXX	0.281625	0.174	5.80222e-38
Late spermatocytes	ENSGACG00000018595	ENSGACT00000024632	mtus1a	microtubule associated tumor suppressor 1a [Source:NCBI gene;Acc:563853]	chrIV	0.396368	0.219	5.95093e-38
Mid-spermatocytes	ENSGACG00000002538	ENSGACT00000003333	zgc:91860	zgc:91860 [Source:ZFIN;Acc:ZDB-GENE-040704-34]	chrXIX	0.317417	0.165	7.83873e-38
Late spermatocytes	ENSGACG00000017055	ENSGACT00000022571	stam	signal transducing adaptor molecule (SH3 domain and ITAM motif) 1 [Source:ZFIN;Acc:ZDB-GENE-031118-123]	chrIII	0.362062	0.185	8.40129e-38
Late spermatocytes	ENSGACG00000001380	ENSGACT00000001805	ift88	intraflagellar transport 88 homolog [Source:ZFIN;Acc:ZDB-GENE-030131-574]	scaffold_115	0.426947	0.245	8.91416e-38
Late spermatocytes	ENSGACG00000001486	ENSGACT00000001932	EIF4ENIF1	eukaryotic translation initiation factor 4E nuclear import factor 1 [Source:HGNC Symbol;Acc:HGNC:16687]	scaffold_27	0.406554	0.225	1.16305e-37
Late spermatogonia	ENSGACG00000017399	ENSGACT00000023032			chrIII	0.30619	0.152	1.16668e-37
Late spermatocytes	ENSGACG00000017592	ENSGACT00000023298	si:ch211-114c17.1	si:ch211-114c17.1 [Source:ZFIN;Acc:ZDB-GENE-140106-201]	chrIV	0.360458	0.192	1.2955e-37
Late spermatocytes	ENSGACG00000001906	ENSGACT00000002492	nudcd3	NudC domain containing 3 [Source:ZFIN;Acc:ZDB-GENE-040426-2255]	scaffold_326	0.508661	0.366	1.56602e-37
Late-spermatocytes	ENSGACG00000018053	ENSGACT00000023903			chrIV	0.377997	0.642	1.92109e-37
Late spermatocytes	ENSGACG00000014228	ENSGACT00000018822	arl13b	ADP-ribosylation factor-like 13b [Source:NCBI gene;Acc:286784]	chrI	0.341895	0.155	2.0659e-37
Late spermatocytes	ENSGACG00000008504	ENSGACT00000011301	prpf8	pre-mRNA processing factor 8 [Source:ZFIN;Acc:ZDB-GENE-030131-577]	chrI	0.439185	0.265	2.12446e-37
Early spermatid	ENSGACG00000000581	ENSGACT00000000755	fbxo7	F-box protein 7 [Source:ZFIN;Acc:ZDB-GENE-050913-68]	scaffold_90	0.557118	0.321	2.5364e-37
Late spermatocytes	ENSGACG00000012959	ENSGACT00000017170	wdr35	WD repeat domain 35 [Source:ZFIN;Acc:ZDB-GENE-060810-148]	chrXV	0.388383	0.21	2.58483e-37
Late spermatogonia	ENSGACG00000016467	ENSGACT00000021783	tmed3	transmembrane p24 trafficking protein 3 [Source:ZFIN;Acc:ZDB-GENE-030131-8335]	chrII	0.677542	0.348	2.61517e-37
Elongated spermatid	ENSGACG00000001498	ENSGACT00000001949	zgc:112163	zgc:112163 [Source:NCBI gene;Acc:550418]	scaffold_27	0.401894	0.225	2.84569e-37
Late spermatocytes	ENSGACG00000005550	ENSGACT00000007362	lrrc47	leucine rich repeat containing 47 [Source:ZFIN;Acc:ZDB-GENE-060503-289]	chrXII	0.434827	0.26	2.9953e-37
Early spermatocytes	ENSGACG00000005726	ENSGACT00000007632	pcna	proliferating cell nuclear antigen [Source:NCBI gene;Acc:30678]	chrXIII	0.518568	0.246	3.14164e-37
Late spermatogonia	ENSGACG00000016898	ENSGACT00000022367	calr3b	calreticulin 3b [Source:ZFIN;Acc:ZDB-GENE-030131-9907]	chrIII	0.674137	0.391	3.36692e-37
Late-spermatocytes	ENSGACG00000016574	ENSGACT00000021937			chrXIV	0.446681	0.455	5.05415e-37
Late spermatocytes	ENSGACG00000003747	ENSGACT00000004953	tomm34	translocase of outer mitochondrial membrane 34 [Source:ZFIN;Acc:ZDB-GENE-030131-2081]	chrXVII	0.420512	0.236	5.74444e-37
Late spermatocytes	ENSGACG00000018042	ENSGACT00000023885			chrIV	0.389605	0.223	6.34234e-37
Late spermatocytes	ENSGACG00000001746	ENSGACT00000002323	mycbp2	MYC binding protein 2 [Source:NCBI gene;Acc:368439]	chrXVI	0.440214	0.28	6.90334e-37
Mid-spermatocytes	ENSGACG00000004034	ENSGACT00000005301	zfand1	zinc finger, AN1-type domain 1 [Source:ZFIN;Acc:ZDB-GENE-040801-269]	chrXXI	0.376112	0.209	7.5655e-37
Late spermatocytes	ENSGACG00000008189	ENSGACT00000010867	dnajc10	DnaJ (Hsp40) homolog, subfamily C, member 10 [Source:ZFIN;Acc:ZDB-GENE-070327-1]	chrXVI	0.410128	0.227	8.99053e-37
Mid-spermatocytes	ENSGACG00000001654	ENSGACT00000002167			scaffold_355	0.33967	0.504	1.17185e-36
Late-spermatocytes	ENSGACG00000007254	ENSGACT00000009666	ptp4a2b	protein tyrosine phosphatase 4A2b [Source:ZFIN;Acc:ZDB-GENE-041114-111]	chrX	0.45489	0.416	1.48971e-36
Late spermatocytes	ENSGACG00000003510	ENSGACT00000004613	ing1	inhibitor of growth family, member 1 [Source:ZFIN;Acc:ZDB-GENE-060421-4388]	chrXVI	0.430942	0.252	1.76558e-36
Mid-spermatocytes	ENSGACG00000018238	ENSGACT00000024164	taf5	TAF5 RNA polymerase II, TATA box binding protein (TBP)-associated factor [Source:ZFIN;Acc:ZDB-GENE-051120-180]	chrIX	0.355739	0.2	2.00943e-36
Late-spermatocytes	ENSGACG00000010517	ENSGACT00000013955	hspa8b	heat shock protein family A (Hsp70) member 8b [Source:ZFIN;Acc:ZDB-GENE-121214-31]	chrI	0.414607	0.566	2.17544e-36
Late spermatocytes	ENSGACG00000017075	ENSGACT00000022598	zdhhc13	zinc finger DHHC-type containing 13 [Source:ZFIN;Acc:ZDB-GENE-041212-79]	chrII	0.432242	0.265	2.40389e-36
Mid-spermatocytes	ENSGACG00000005856	ENSGACT00000007763	lin52	lin-52 DREAM MuvB core complex component [Source:NCBI gene;Acc:777755]	chrXV	0.317121	0.157	2.40425e-36
Late-spermatocytes	ENSGACG00000005734	ENSGACT00000007595	BAZ2B	bromodomain adjacent to zinc finger domain 2B [Source:HGNC Symbol;Acc:HGNC:963]	chrXVI	0.450736	0.331	2.5128e-36
Elongated spermatid	ENSGACG00000000825	ENSGACT00000001069	PDCL3	phosducin like 3 [Source:HGNC Symbol;Acc:HGNC:28860]	scaffold_202	0.430458	0.322	2.58938e-36
Late spermatocytes	ENSGACG00000006062	ENSGACT00000008049	klhl7	kelch-like family member 7 [Source:ZFIN;Acc:ZDB-GENE-130212-1]	chrX	0.404447	0.223	2.77675e-36
Late spermatocytes	ENSGACG00000017102	ENSGACT00000022634		myosin light chain 9 [Source:HGNC Symbol;Acc:HGNC:15754]	chrIII	0.532537	0.466	2.92408e-36
Late spermatocytes	ENSGACG00000008142	ENSGACT00000010805	clip1a	CAP-GLY domain containing linker protein 1a [Source:ZFIN;Acc:ZDB-GENE-060526-282]	chrXIII	0.409466	0.205	2.95827e-36
Late spermatocytes	ENSGACG00000007399	ENSGACT00000009831			chrXIII	0.392416	0.219	2.98244e-36
Elongated spermatid	ENSGACG00000019807	ENSGACT00000026222			chrIX	0.475283	0.396	4.76632e-36
Late spermatocytes	ENSGACG00000004179	ENSGACT00000005536	chuk	component of inhibitor of nuclear factor kappa B kinase complex [Source:NCBI gene;Acc:393287]	chrV	0.410654	0.227	5.03449e-36
Mid-spermatocytes	ENSGACG00000007016	ENSGACT00000009318	tubd1	tubulin, delta 1 [Source:ZFIN;Acc:ZDB-GENE-040625-73]	chrI	0.452474	0.261	5.15681e-36
Mid-spermatocytes	ENSGACG00000012112	ENSGACT00000016097	CRAT	zgc:154046 [Source:ZFIN;Acc:ZDB-GENE-061103-289]	chrXIII	0.398347	0.252	6.20262e-36
Early spermatid	ENSGACG00000017391	ENSGACT00000023024	ptpmt1	protein tyrosine phosphatase mitochondrial 1 [Source:ZFIN;Acc:ZDB-GENE-070112-272]	chrII	0.59134	0.34	6.41676e-36
Mid-spermatocytes	ENSGACG00000004103	ENSGACT00000005405	yaf2	YY1 associated factor 2 [Source:HGNC Symbol;Acc:HGNC:17363]	chrXIX	0.475805	0.313	6.70246e-36
Mid-spermatocytes	ENSGACG00000016667	ENSGACT00000022050	vapal	VAMP (vesicle-associated membrane protein)-associated protein A, like [Source:ZFIN;Acc:ZDB-GENE-040718-281]	chrIII	0.369456	0.426	6.87945e-36
Early spermatid	ENSGACG00000014053	ENSGACT00000018586	nhlh2	nescient helix loop helix 2 [Source:ZFIN;Acc:ZDB-GENE-040426-1809]	chrI	0.538869	0.299	6.97551e-36
Late spermatocytes	ENSGACG00000008882	ENSGACT00000011762	cep57l1	centrosomal protein 57, like 1 [Source:ZFIN;Acc:ZDB-GENE-040808-27]	chrXVIII	0.354943	0.179	7.2902e-36
Early spermatid	ENSGACG00000007458	ENSGACT00000009963	adprh	ADP-ribosylarginine hydrolase [Source:ZFIN;Acc:ZDB-GENE-040801-190]	chrV	0.389786	0.17	8.24223e-36
Mid-spermatocytes	ENSGACG00000020782	ENSGACT00000027530			chrVII	0.56083	0.383	8.46751e-36
Mid-spermatocytes	ENSGACG00000019934	ENSGACT00000026385	zmp:0000000711	zmp:0000000711 [Source:ZFIN;Acc:ZDB-GENE-130530-714]	chrIV	0.47824	0.322	8.74406e-36
Early spermatocytes	ENSGACG00000010801	ENSGACT00000014324			chrVI	0.648159	0.176	9.29222e-36
Mid-spermatocytes	ENSGACG00000018506	ENSGACT00000024513	KPNA2	karyopherin subunit alpha 2 [Source:HGNC Symbol;Acc:HGNC:6395]	chrIX	0.427677	0.278	9.29921e-36
Late spermatocytes	ENSGACG00000002934	ENSGACT00000003853	kctd1	potassium channel tetramerization domain containing 1 [Source:ZFIN;Acc:ZDB-GENE-040724-194]	chrVIII	0.373552	0.208	9.4996e-36
Late spermatocytes	ENSGACG00000015154	ENSGACT00000020024	prpf38b	pre-mRNA processing factor 38B [Source:NCBI gene;Acc:406810]	chrIII	0.412374	0.221	1.0035e-35
Late-spermatocytes	ENSGACG00000014618	ENSGACT00000019337	h2az2a	H2A.Z variant histone 2a [Source:NCBI gene;Acc:252913]	chrXIII	0.443774	0.463	1.08813e-35
Late-spermatocytes	ENSGACG00000016609	ENSGACT00000021984	ppid	peptidylprolyl isomerase D [Source:ZFIN;Acc:ZDB-GENE-040625-34]	chrIV	0.447689	0.403	1.21316e-35
Late spermatocytes	ENSGACG00000014479	ENSGACT00000019139	GAS8	growth arrest specific 8 [Source:HGNC Symbol;Acc:HGNC:4166]	chrII	0.487838	0.371	1.23312e-35
Late spermatocytes	ENSGACG00000020344	ENSGACT00000026937	pls3	plastin 3 (T isoform) [Source:ZFIN;Acc:ZDB-GENE-040718-10]	chrVII	0.423787	0.247	1.3462e-35
Late-spermatocytes	ENSGACG00000003147	ENSGACT00000004134	wasf3b	WASP family member 3b [Source:ZFIN;Acc:ZDB-GENE-070112-1512]	chrXXI	0.432519	0.456	1.96911e-35
Mid-spermatocytes	ENSGACG00000003264	ENSGACT00000004297	mpc2	mitochondrial pyruvate carrier 2 [Source:ZFIN;Acc:ZDB-GENE-030131-330]	chrXVI	0.381841	0.243	2.0674e-35
Elongated spermatid	ENSGACG00000018725	ENSGACT00000024815	GAPDH	glyceraldehyde-3-phosphate dehydrogenase [Source:NCBI gene;Acc:317743]	scaffold_208	0.326924	0.165	2.23642e-35
Late-spermatocytes	ENSGACG00000003070	ENSGACT00000004047	ARL3	ADP ribosylation factor like GTPase 3b [Source:NCBI gene;Acc:797451]	chrV	0.448769	0.322	2.61463e-35
Late spermatocytes	ENSGACG00000011524	ENSGACT00000015294	TUBA4B	tubulin alpha 4b [Source:HGNC Symbol;Acc:HGNC:18637]	chrXII	0.434725	0.269	2.868e-35
Mid-spermatocytes	ENSGACG00000016383	ENSGACT00000021671			chrIX	0.311712	0.174	2.93359e-35
Late-spermatocytes	ENSGACG00000008893	ENSGACT00000011801	ube2ia	ubiquitin-conjugating enzyme E2Ia [Source:NCBI gene;Acc:114445]	chrV	0.449725	0.375	3.07e-35
Late spermatogonia	ENSGACG00000018634	ENSGACT00000024687	hprt1	hypoxanthine phosphoribosyltransferase 1 [Source:ZFIN;Acc:ZDB-GENE-040426-1918]	chrIV	0.640383	0.326	3.41874e-35
Late-spermatocytes	ENSGACG00000015986	ENSGACT00000021133			chrIX	0.448353	0.28	3.45431e-35
Mid-spermatocytes	ENSGACG00000003251	ENSGACT00000004269	zdhhc23b	zinc finger DHHC-type containing 23b [Source:ZFIN;Acc:ZDB-GENE-040808-13]	chrXXI	0.330698	0.191	3.93026e-35
Mid-spermatocytes	ENSGACG00000007429	ENSGACT00000009868			chrXVII	0.319628	0.183	4.06644e-35
Late spermatocytes	ENSGACG00000006337	ENSGACT00000008402	ankib1b	ankyrin repeat and IBR domain containing 1b [Source:ZFIN;Acc:ZDB-GENE-100920-6]	chrXX	0.329861	0.157	5.13418e-35
Early spermatid	ENSGACG00000017294	ENSGACT00000022881	crybgx	crystallin beta gamma X [Source:ZFIN;Acc:ZDB-GENE-070410-2]	chrII	0.371755	0.16	5.22373e-35
Mid-spermatocytes	ENSGACG00000008083	ENSGACT00000010731	gtf2h3	general transcription factor IIH, polypeptide 3 [Source:ZFIN;Acc:ZDB-GENE-040718-302]	chrXIII	0.497345	0.322	5.70601e-35
Mid-spermatocytes	ENSGACG00000011572	ENSGACT00000015337	usp48	ubiquitin specific peptidase 48 [Source:ZFIN;Acc:ZDB-GENE-050522-197]	chrXVII	0.367036	0.226	6.62286e-35
Late-spermatocytes	ENSGACG00000008885	ENSGACT00000011763	nudt2	nudix (nucleoside diphosphate linked moiety X)-type motif 2 [Source:ZFIN;Acc:ZDB-GENE-040718-7]	chrXVII	0.338791	0.722	6.8666e-35
Early spermatocytes	ENSGACG00000009161	ENSGACT00000012193	pa2g4b	proliferation-associated 2G4, b [Source:ZFIN;Acc:ZDB-GENE-030131-2182]	chrXII	0.55838	0.344	7.03294e-35
Mid-spermatocytes	ENSGACG00000009998	ENSGACT00000013228			chrV	0.391194	0.226	7.98599e-35
Late-spermatocytes	ENSGACG00000004967	ENSGACT00000006594	ralaa	v-ral simian leukemia viral oncogene homolog Aa (ras related) [Source:ZFIN;Acc:ZDB-GENE-040426-1344]	chrXXI	0.441839	0.357	8.51309e-35
Late spermatocytes	ENSGACG00000011648	ENSGACT00000015436	zc3h15	zinc finger CCCH-type containing 15 [Source:NCBI gene;Acc:334307]	chrVI	0.515438	0.422	8.53082e-35
Late spermatocytes	ENSGACG00000007351	ENSGACT00000009774	tmem50a	transmembrane protein 50A [Source:ZFIN;Acc:ZDB-GENE-040426-2937]	chrXV	0.533289	0.519	9.08056e-35
Late spermatocytes	ENSGACG00000004168	ENSGACT00000005506	krit1	KRIT1 ankyrin repeat containing [Source:NCBI gene;Acc:321836]	chrX	0.469448	0.313	1.12615e-34
Mid-spermatocytes	ENSGACG00000016163	ENSGACT00000021367	gpbp1l1	GC-rich promoter binding protein 1-like 1 [Source:ZFIN;Acc:ZDB-GENE-031118-220]	chrIII	0.491682	0.313	1.16825e-34
Late spermatocytes	ENSGACG00000002785	ENSGACT00000003653			chrXXI	0.438265	0.26	1.26093e-34
Late spermatocytes	ENSGACG00000017291	ENSGACT00000022882	elmod2	ELMO/CED-12 domain containing 2 [Source:ZFIN;Acc:ZDB-GENE-060824-2]	chrIX	0.438817	0.287	1.29203e-34
Late spermatocytes	ENSGACG00000017057	ENSGACT00000022574		glycerol-3-phosphate acyltransferase 4 [Source:ZFIN;Acc:ZDB-GENE-060421-5102]	chrXIV	0.335524	0.157	1.41087e-34
Late spermatocytes	ENSGACG00000012475	ENSGACT00000016524	USF2	upstream transcription factor 2, c-fos interacting [Source:HGNC Symbol;Acc:HGNC:12594]	chrXX	0.400802	0.212	1.42753e-34
Late spermatocytes	ENSGACG00000018737	ENSGACT00000024830	hdac8	histone deacetylase 8 [Source:NCBI gene;Acc:406740]	chrVII	0.369598	0.196	1.51406e-34
Mid-spermatocytes	ENSGACG00000010835	ENSGACT00000014361		solute carrier family 35 member G2a [Source:ZFIN;Acc:ZDB-GENE-041114-202]	chrXV	0.338258	0.183	1.67742e-34
Late spermatocytes	ENSGACG00000015694	ENSGACT00000020754	ampd3a	adenosine monophosphate deaminase 3a [Source:ZFIN;Acc:ZDB-GENE-110407-2]	chrII	0.358242	0.19	1.74825e-34
Late spermatocytes	ENSGACG00000017558	ENSGACT00000023251	mtap	methylthioadenosine phosphorylase [Source:NCBI gene;Acc:393526]	chrIX	0.47931	0.325	1.90247e-34
Late-spermatocytes	ENSGACG00000006382	ENSGACT00000008459			chrVIII	0.436108	0.275	2.19744e-34
Mid-spermatocytes	ENSGACG00000002686	ENSGACT00000003531		zgc:161973 [Source:ZFIN;Acc:ZDB-GENE-070410-13]	chrXXI	0.319646	0.174	2.33244e-34
Late spermatocytes	ENSGACG00000018987	ENSGACT00000025147	rfx1b	regulatory factor X, 1b (influences HLA class II expression) [Source:ZFIN;Acc:ZDB-GENE-041008-101]	chrIX	0.439815	0.302	2.41373e-34
Mid-spermatocytes	ENSGACG00000014408	ENSGACT00000019051	ppil2	peptidylprolyl isomerase (cyclophilin)-like 2 [Source:ZFIN;Acc:ZDB-GENE-040426-1096]	chrXIII	0.467573	0.296	2.49723e-34
Late-spermatocytes	ENSGACG00000004804	ENSGACT00000006386	lztfl1	leucine zipper transcription factor-like 1 [Source:ZFIN;Acc:ZDB-GENE-030131-945]	chrXXI	0.419137	0.249	2.5271e-34
Late-spermatocytes	ENSGACG00000010993	ENSGACT00000014585	C9orf78	chromosome 9 open reading frame 78 [Source:HGNC Symbol;Acc:HGNC:24932]	chrXIII	0.424886	0.453	2.59055e-34
Mid-spermatocytes	ENSGACG00000015443	ENSGACT00000020409	fbxo3	F-box protein 3 [Source:ZFIN;Acc:ZDB-GENE-050522-269]	chrI	0.339609	0.226	3.06384e-34
Mid-spermatocytes	ENSGACG00000018294	ENSGACT00000024234	mbd2	methyl-CpG binding domain protein 2 [Source:NCBI gene;Acc:337105]	chrXIV	0.508613	0.304	3.15901e-34
Mid-spermatocytes	ENSGACG00000014899	ENSGACT00000019705	gpd1c	glycerol-3-phosphate dehydrogenase 1c [Source:ZFIN;Acc:ZDB-GENE-040426-2576]	scaffold_74	0.537199	0.33	4.31748e-34
Late spermatocytes	ENSGACG00000015444	ENSGACT00000020415	ap2m1a	adaptor related protein complex 2 subunit mu 1a [Source:NCBI gene;Acc:321051]	chrIII	0.40579	0.236	4.85742e-34
Early spermatid	ENSGACG00000008269	ENSGACT00000010946	mrpl35	mitochondrial ribosomal protein L35 [Source:ZFIN;Acc:ZDB-GENE-060929-1082]	chrXV	0.442978	0.208	5.0233e-34
Late spermatogonia	ENSGACG00000018810	ENSGACT00000024928	tecrb	trans-2,3-enoyl-CoA reductase b [Source:ZFIN;Acc:ZDB-GENE-030131-5154]	chrIX	0.415586	0.239	5.03446e-34
Elongated spermatid	ENSGACG00000005374	ENSGACT00000007116	cops9	COP9 signalosome subunit 9 [Source:NCBI gene;Acc:393820]	chrXXI	0.306017	0.168	5.72303e-34
Late spermatocytes	ENSGACG00000002319	ENSGACT00000003034	thrap3b	thyroid hormone receptor associated protein 3b [Source:ZFIN;Acc:ZDB-GENE-040516-9]	chrX	0.385738	0.221	6.42976e-34
Late-spermatocytes	ENSGACG00000011366	ENSGACT00000015057	taf8	TAF8 RNA polymerase II, TATA box binding protein (TBP)-associated factor [Source:NCBI gene;Acc:393256]	chrXII	0.437639	0.302	6.5432e-34
Mid-spermatocytes	ENSGACG00000014605	ENSGACT00000019327	u2af1	U2 small nuclear RNA auxiliary factor 1 [Source:ZFIN;Acc:ZDB-GENE-020419-1]	chrI	0.513591	0.339	6.69379e-34
Late spermatocytes	ENSGACG00000007374	ENSGACT00000009809	agfg1a	ArfGAP with FG repeats 1a [Source:ZFIN;Acc:ZDB-GENE-030131-5808]	chrI	0.415958	0.26	7.58837e-34
Mid-spermatocytes	ENSGACG00000017667	ENSGACT00000023395	eif3f	eukaryotic translation initiation factor 3, subunit F [Source:ZFIN;Acc:ZDB-GENE-100215-2]	chrIII	0.863728	0.809	7.75899e-34
Late spermatocytes	ENSGACG00000020689	ENSGACT00000027409	kif20a	kinesin family member 20A [Source:ZFIN;Acc:ZDB-GENE-050522-252]	chrVII	0.343082	0.163	8.43626e-34
Late spermatocytes	ENSGACG00000018742	ENSGACT00000024834	fmr1	FMRP translational regulator 1 [Source:ZFIN;Acc:ZDB-GENE-020731-6]	chrIV	0.335896	0.163	9.63366e-34
Late-spermatocytes	ENSGACG00000018807	ENSGACT00000024916			chrIV	0.407461	0.502	1.10065e-33
Mid-spermatocytes	ENSGACG00000015486	ENSGACT00000020474	ythdc1	YTH domain containing 1 [Source:ZFIN;Acc:ZDB-GENE-041114-114]	chrXIV	0.351225	0.209	1.10675e-33
Late spermatocytes	ENSGACG00000003056	ENSGACT00000004022	g6pd	glucose-6-phosphate dehydrogenase [Source:ZFIN;Acc:ZDB-GENE-070508-4]	chrXII	0.481857	0.375	1.10949e-33
Late-spermatocytes	ENSGACG00000016843	ENSGACT00000022287	bloc1s6	biogenesis of lysosomal organelles complex-1, subunit 6, pallidin [Source:ZFIN;Acc:ZDB-GENE-070112-1862]	chrII	0.438726	0.357	1.11895e-33
Late spermatocytes	ENSGACG00000003666	ENSGACT00000004826	ptpn2b	protein tyrosine phosphatase non-receptor type 2b [Source:ZFIN;Acc:ZDB-GENE-030909-8]	chrX	0.34574	0.168	1.12209e-33
Late spermatocytes	ENSGACG00000016827	ENSGACT00000022259	arfip1	ADP-ribosylation factor interacting protein 1 (arfaptin 1) [Source:ZFIN;Acc:ZDB-GENE-040426-2690]	chrIX	0.406874	0.223	1.18598e-33
Early spermatid	ENSGACG00000003084	ENSGACT00000004052	tmem79b	transmembrane protein 79b [Source:ZFIN;Acc:ZDB-GENE-120807-1]	chrXX	0.475128	0.258	1.35349e-33
Late spermatocytes	ENSGACG00000018666	ENSGACT00000024726	nsmce1	NSE1 homolog, SMC5-SMC6 complex component [Source:NCBI gene;Acc:436824]	chrIX	0.458486	0.316	1.35491e-33
Elongated spermatid	ENSGACG00000018843	ENSGACT00000024964			chrIV	0.466377	0.462	1.41925e-33
Mid-spermatocytes	ENSGACG00000003999	ENSGACT00000005265			chrXV	0.272055	0.165	1.51575e-33
Late spermatocytes	ENSGACG00000007554	ENSGACT00000010042	pagr1	PAXIP1 associated glutamate-rich protein 1 [Source:ZFIN;Acc:ZDB-GENE-030131-4801]	chrV	0.420873	0.249	1.63846e-33
Mid-spermatocytes	ENSGACG00000005116	ENSGACT00000006790	pdss1	prenyl (decaprenyl) diphosphate synthase, subunit 1 [Source:ZFIN;Acc:ZDB-GENE-030131-4430]	chrXXI	0.497313	0.357	1.72598e-33
Early spermatid	ENSGACG00000005504	ENSGACT00000007302	cul1b	cullin 1a [Source:ZFIN;Acc:ZDB-GENE-030131-2603]	chrXXI	0.457201	0.211	1.81461e-33
Early spermatid	ENSGACG00000008425	ENSGACT00000011199	cuedc2	CUE domain containing 2 [Source:NCBI gene;Acc:334351]	chrVI	0.39392	0.167	2.02521e-33
Late-spermatocytes	ENSGACG00000014256	ENSGACT00000018870	jagn1b	jagunal homolog 1b [Source:NCBI gene;Acc:445190]	chrI	0.432596	0.304	2.25344e-33
Late spermatocytes	ENSGACG00000017189	ENSGACT00000022743			chrIV	0.341691	0.177	2.9693e-33
Late spermatocytes	ENSGACG00000005886	ENSGACT00000007830	prpf40a	PRP40 pre-mRNA processing factor 40 homolog A [Source:ZFIN;Acc:ZDB-GENE-030131-274]	chrXVI	0.393931	0.238	3.12202e-33
Late spermatocytes	ENSGACG00000014809	ENSGACT00000019589			chrXIII	0.334031	0.172	3.56722e-33
Late spermatogonia	ENSGACG00000011289	ENSGACT00000014956	slc25a21	solute carrier family 25 member 21 [Source:ZFIN;Acc:ZDB-GENE-060929-664]	chrXV	0.326588	0.174	4.25403e-33
Late spermatocytes	ENSGACG00000008476	ENSGACT00000011235	txnl4a	thioredoxin-like 4A [Source:ZFIN;Acc:ZDB-GENE-041010-25]	chrX	0.492295	0.349	4.93368e-33
Late spermatocytes	ENSGACG00000016094	ENSGACT00000021275	pdcl	phosducin-like [Source:ZFIN;Acc:ZDB-GENE-030131-2365]	chrXIV	0.472478	0.325	5.22563e-33
Late-spermatocytes	ENSGACG00000017672	ENSGACT00000023397	pih1d3	PIH1 domain containing 3 [Source:ZFIN;Acc:ZDB-GENE-040722-2]	chrIII	0.42092	0.271	5.56195e-33
Mid-spermatocytes	ENSGACG00000000958	ENSGACT00000001240	grpel1	GrpE-like 1, mitochondrial [Source:ZFIN;Acc:ZDB-GENE-051120-111]	scaffold_47	0.31269	0.157	6.23973e-33
Mid-spermatocytes	ENSGACG00000016088	ENSGACT00000021265			chrIII	0.452938	0.287	6.40355e-33
Elongated spermatid	ENSGACG00000012551	ENSGACT00000016687	eif5a	eukaryotic translation initiation factor 5A [Source:ZFIN;Acc:ZDB-GENE-040426-2229]	scaffold_126	0.417781	0.269	7.00146e-33
Mid-spermatocytes	ENSGACG00000000604	ENSGACT00000000774	SPRYD3	SPRY domain containing 3 [Source:HGNC Symbol;Acc:HGNC:25920]	scaffold_27	0.460253	0.313	7.27359e-33
Mid-spermatocytes	ENSGACG00000016308	ENSGACT00000021565	NUP54	nucleoporin 54 [Source:HGNC Symbol;Acc:HGNC:17359]	chrXIV	0.393268	0.235	7.54074e-33
Mid-spermatocytes	ENSGACG00000002103	ENSGACT00000002755	zdhhc6	zinc finger DHHC-type containing 6 [Source:ZFIN;Acc:ZDB-GENE-030131-3189]	chrV	0.424081	0.243	7.86496e-33
Late-spermatocytes	ENSGACG00000011868	ENSGACT00000015748	KDM5B	lysine (K)-specific demethylase 5Bb [Source:NCBI gene;Acc:415256]	chrXII	0.429905	0.29	8.51312e-33
Late spermatocytes	ENSGACG00000005391	ENSGACT00000007140	tm2d2	TM2 domain containing 2 [Source:NCBI gene;Acc:436913]	chrXIII	0.326703	0.161	8.76752e-33
Late spermatocytes	ENSGACG00000013180	ENSGACT00000017474	dnal1	dynein, axonemal, light chain 1 [Source:NCBI gene;Acc:445048]	chrXV	0.417903	0.265	9.41036e-33
Late spermatocytes	ENSGACG00000016650	ENSGACT00000022026	ankrd12	ankyrin repeat domain 12 [Source:ZFIN;Acc:ZDB-GENE-040426-846]	chrIII	0.44017	0.267	9.48788e-33
Elongated spermatid	ENSGACG00000006070	ENSGACT00000008053	myh9b	myosin, heavy chain 9b, non-muscle [Source:ZFIN;Acc:ZDB-GENE-030131-998]	chrXI	0.292344	0.155	1.02429e-32
Late-spermatocytes	ENSGACG00000015239	ENSGACT00000020140	ptges3b	prostaglandin E synthase 3b (cytosolic) [Source:ZFIN;Acc:ZDB-GENE-040625-144]	scaffold_68	0.42249	0.465	1.19651e-32
Late spermatocytes	ENSGACG00000015695	ENSGACT00000020751	LRRC8D	leucine rich repeat containing 8 VRAC subunit D [Source:HGNC Symbol;Acc:HGNC:16992]	chrIII	0.374711	0.194	1.22475e-32
Elongated spermatid	ENSGACG00000018374	ENSGACT00000024343	tnip1	TNFAIP3 interacting protein 1 [Source:ZFIN;Acc:ZDB-GENE-070112-1502]	chrIV	0.336885	0.174	1.22941e-32
Late spermatocytes	ENSGACG00000000732	ENSGACT00000000947	KICS2	chromosome 12 open reading frame 66 [Source:HGNC Symbol;Acc:HGNC:26517]	scaffold_152	0.379091	0.196	1.2949e-32
Early spermatocytes	ENSGACG00000017594	ENSGACT00000023295			chrIII	0.525111	0.317	1.31025e-32
Late spermatocytes	ENSGACG00000016110	ENSGACT00000021292	melk	maternal embryonic leucine zipper kinase [Source:NCBI gene;Acc:30724]	chrIX	0.353103	0.19	1.36457e-32
Mid-spermatocytes	ENSGACG00000014049	ENSGACT00000018597	CUL3	cullin 3 [Source:HGNC Symbol;Acc:HGNC:2553]	chrIII	0.516921	0.322	1.40286e-32
Late spermatogonia	ENSGACG00000000519	ENSGACT00000000661			scaffold_184	0.514996	0.261	1.43583e-32
Late spermatocytes	ENSGACG00000018185	ENSGACT00000024084	p4hb	prolyl 4-hydroxylase, beta polypeptide [Source:ZFIN;Acc:ZDB-GENE-080610-1]	chrIX	0.475671	0.355	1.47941e-32
Mid-spermatocytes	ENSGACG00000007857	ENSGACT00000010455	zgc:110319	zgc:110319 [Source:ZFIN;Acc:ZDB-GENE-050417-345]	chrVI	0.420503	0.287	1.6261e-32
Mid-spermatocytes	ENSGACG00000016551	ENSGACT00000021904	usp33	ubiquitin specific peptidase 33 [Source:NCBI gene;Acc:406508]	chrIII	0.448563	0.27	1.88193e-32
Late spermatocytes	ENSGACG00000018146	ENSGACT00000024025	stom	stomatin [Source:ZFIN;Acc:ZDB-GENE-980526-486]	chrXIV	0.37203	0.194	2.20311e-32
Late-spermatocytes	ENSGACG00000007053	ENSGACT00000009364	gmps	guanine monophosphate synthase [Source:ZFIN;Acc:ZDB-GENE-040426-1503]	chrI	0.432735	0.31	2.48176e-32
Late spermatocytes	ENSGACG00000018279	ENSGACT00000024211	gcna	germ cell nuclear acidic peptidase [Source:ZFIN;Acc:ZDB-GENE-050320-153]	chrIV	0.372677	0.205	2.56847e-32
Late spermatocytes	ENSGACG00000013536	ENSGACT00000017930	rbm25b	RNA binding motif protein 25b [Source:ZFIN;Acc:ZDB-GENE-030131-5547]	chrXVIII	0.396932	0.214	2.6556e-32
Elongated spermatid	ENSGACG00000020796	ENSGACT00000027548	pgrmc1	progesterone receptor membrane component 1 [Source:ZFIN;Acc:ZDB-GENE-041114-91]	chrVII	0.438227	0.421	2.9851e-32
Late spermatocytes	ENSGACG00000007946	ENSGACT00000010542	phf13	PHD finger protein 13 [Source:ZFIN;Acc:ZDB-GENE-121113-2]	chrXVII	0.4112	0.243	3.07563e-32
Mid-spermatocytes	ENSGACG00000000948	ENSGACT00000001226	kazald3	Kazal-type serine peptidase inhibitor domain 3 [Source:ZFIN;Acc:ZDB-GENE-050208-155]	scaffold_323	0.450068	0.261	3.21069e-32
Mid-spermatocytes	ENSGACG00000007208	ENSGACT00000009568	osbpl3a	oxysterol binding protein-like 3a [Source:ZFIN;Acc:ZDB-GENE-040912-77]	chrX	0.342524	0.191	3.29488e-32
Late spermatocytes	ENSGACG00000016429	ENSGACT00000021746	lman1	lectin, mannose-binding, 1 [Source:ZFIN;Acc:ZDB-GENE-060201-4]	chrXIV	0.375717	0.196	3.30975e-32
Late spermatocytes	ENSGACG00000003750	ENSGACT00000004943	dhx8	DEAH (Asp-Glu-Ala-His) box polypeptide 8 [Source:ZFIN;Acc:ZDB-GENE-050809-39]	chrV	0.414065	0.245	3.47799e-32
Mid-spermatocytes	ENSGACG00000005134	ENSGACT00000006800			chrXXI	0.449389	0.278	3.62616e-32
Mid-spermatocytes	ENSGACG00000015053	ENSGACT00000019897	BTBD1	BTB domain containing 1 [Source:HGNC Symbol;Acc:HGNC:1120]	chrII	0.489358	0.304	4.00929e-32
Mid-spermatocytes	ENSGACG00000004145	ENSGACT00000005508	dnm1l	dynamin 1 like [Source:HGNC Symbol;Acc:HGNC:2973]	chrXIX	0.399199	0.278	4.07603e-32
Late spermatocytes	ENSGACG00000000853	ENSGACT00000001105	rwdd	RWD domain containing 4 [Source:ZFIN;Acc:ZDB-GENE-041010-61]	scaffold_47	0.384001	0.21	4.59984e-32
Late spermatocytes	ENSGACG00000010536	ENSGACT00000013959	eif5b	eukaryotic translation initiation factor 5B [Source:ZFIN;Acc:ZDB-GENE-050208-20]	scaffold_210	0.422861	0.258	4.77925e-32
Early spermatid	ENSGACG00000004277	ENSGACT00000005656	pnp4a	purine nucleoside phosphorylase 4a [Source:ZFIN;Acc:ZDB-GENE-040625-83]	chrXVII	0.468392	0.211	5.26404e-32
Mid-spermatocytes	ENSGACG00000013367	ENSGACT00000017717	ints4	integrator complex subunit 4 [Source:ZFIN;Acc:ZDB-GENE-120215-81]	chrI	0.287841	0.165	5.4078e-32
Late spermatocytes	ENSGACG00000001865	ENSGACT00000002436	kifc1	kinesin family member C1 [Source:ZFIN;Acc:ZDB-GENE-000208-21]	chrX	0.389844	0.216	5.90223e-32
Late spermatogonia	ENSGACG00000018654	ENSGACT00000024714	auh	AU RNA binding protein/enoyl-CoA hydratase [Source:ZFIN;Acc:ZDB-GENE-040801-95]	chrXIV	0.617178	0.348	6.92522e-32
Late spermatocytes	ENSGACG00000020112	ENSGACT00000026623	vps11	VPS11 core subunit of CORVET and HOPS complexes [Source:ZFIN;Acc:ZDB-GENE-050731-5]	chrVII	0.387889	0.223	7.12485e-32
Late spermatocytes	ENSGACG00000019212	ENSGACT00000025448	trappc11	trafficking protein particle complex 11 [Source:NCBI gene;Acc:323003]	chrIV	0.353026	0.181	7.88381e-32
Mid-spermatocytes	ENSGACG00000007686	ENSGACT00000010214	lmbrd2a	LMBR1 domain containing 2a [Source:NCBI gene;Acc:550238]	chrXIII	0.409297	0.209	8.79399e-32
Mid-spermatocytes	ENSGACG00000017385	ENSGACT00000023014			chrIX	0.420743	0.217	8.88927e-32
Late spermatocytes	ENSGACG00000003545	ENSGACT00000004662	SPAG1	sperm associated antigen 1 [Source:HGNC Symbol;Acc:HGNC:11212]	chrXX	0.342623	0.179	9.15471e-32
Early spermatocytes	ENSGACG00000006388	ENSGACT00000008497	slc25a24	solute carrier family 25 member 24 [Source:NCBI gene;Acc:447867]	chrVIII	0.431011	0.168	9.84651e-32
Late spermatocytes	ENSGACG00000011966	ENSGACT00000015864		si:ch211-195d17.2 [Source:ZFIN;Acc:ZDB-GENE-030131-513]	chrXVIII	0.415044	0.258	1.20261e-31
Mid-spermatocytes	ENSGACG00000017064	ENSGACT00000022586	fibpa	fibroblast growth factor (acidic) intracellular binding protein a [Source:ZFIN;Acc:ZDB-GENE-040426-1363]	chrIV	0.458288	0.287	1.22514e-31
Late spermatocytes	ENSGACG00000019658	ENSGACT00000026034	plaa	phospholipase A2-activating protein [Source:ZFIN;Acc:ZDB-GENE-030826-13]	chrVII	0.379003	0.203	1.24739e-31
Late spermatocytes	ENSGACG00000005428	ENSGACT00000007209	ttc21b	tetratricopeptide repeat domain 21B [Source:ZFIN;Acc:ZDB-GENE-031010-34]	chrXVI	0.380838	0.208	1.26295e-31
Mid-spermatocytes	ENSGACG00000018647	ENSGACT00000024704	cab39l1	calcium binding protein 39, like 1 [Source:ZFIN;Acc:ZDB-GENE-040426-2897]	chrIV	0.371523	0.217	1.30972e-31
Mid-spermatocytes	ENSGACG00000013593	ENSGACT00000018000			chrXIII	0.326129	0.183	1.55786e-31
Late spermatocytes	ENSGACG00000009381	ENSGACT00000012402	lasp1	LIM and SH3 protein 1 [Source:ZFIN;Acc:ZDB-GENE-030131-1936]	chrXI	0.398542	0.238	1.59644e-31
Mid-spermatocytes	ENSGACG00000018009	ENSGACT00000023839	mettl14	methyltransferase like 14 [Source:NCBI gene;Acc:404603]	chrIX	0.293602	0.191	1.78732e-31
Early spermatocytes	ENSGACG00000012834	ENSGACT00000016997	fkbp3	FKBP prolyl isomerase 3 [Source:ZFIN;Acc:ZDB-GENE-030616-419]	chrXVIII	0.476908	0.21	1.85615e-31
Elongated spermatid	ENSGACG00000002117	ENSGACT00000002762	commd2	COMM domain containing 2 [Source:ZFIN;Acc:ZDB-GENE-040718-118]	scaffold_56	0.298433	0.155	1.87027e-31
Mid-spermatocytes	ENSGACG00000007258	ENSGACT00000009631	lrp11	low density lipoprotein receptor-related protein 11 [Source:ZFIN;Acc:ZDB-GENE-030131-7847]	chrXVIII	0.434641	0.27	1.90621e-31
Late spermatocytes	ENSGACG00000018188	ENSGACT00000024102	hspa4b	heat shock protein 4b [Source:ZFIN;Acc:ZDB-GENE-030131-6018]	chrIV	0.463731	0.333	2.14748e-31
Late spermatocytes	ENSGACG00000014954	ENSGACT00000019770	flr	fleer [Source:NCBI gene;Acc:797829]	chrXI	0.359273	0.192	2.55912e-31
Late-spermatocytes	ENSGACG00000001602	ENSGACT00000002097	cops8	COP9 signalosome subunit 8 [Source:NCBI gene;Acc:393198]	chrXVI	0.430573	0.353	3.01708e-31
Late-spermatocytes	ENSGACG00000004633	ENSGACT00000006137	kif17	kinesin family member 17 [Source:ZFIN;Acc:ZDB-GENE-080724-12]	chrXVII	0.404031	0.206	3.51024e-31
Mid-spermatocytes	ENSGACG00000001257	ENSGACT00000001633			scaffold_274	0.377689	0.261	4.1548e-31
Mid-spermatocytes	ENSGACG00000020815	ENSGACT00000027571	sgcd	sarcoglycan, delta (dystrophin-associated glycoprotein) [Source:ZFIN;Acc:ZDB-GENE-030131-3684]	chrVII	0.435089	0.261	4.81944e-31
Mid-spermatocytes	ENSGACG00000002181	ENSGACT00000002850	exo1	exonuclease 1 [Source:NCBI gene;Acc:406778]	chrVI	0.385036	0.243	5.18657e-31
Early spermatocytes	ENSGACG00000020018	ENSGACT00000026500	otub1b	OTU deubiquitinase, ubiquitin aldehyde binding 1b [Source:ZFIN;Acc:ZDB-GENE-040718-204]	chrVII	0.518967	0.368	5.2244e-31
Late-spermatocytes	ENSGACG00000007662	ENSGACT00000010194	nudc	nudC nuclear distribution protein [Source:ZFIN;Acc:ZDB-GENE-040426-899]	chrX	0.424146	0.408	5.28138e-31
Late spermatocytes	ENSGACG00000016759	ENSGACT00000022170	myef2	myelin expression factor 2 [Source:ZFIN;Acc:ZDB-GENE-051120-114]	chrII	0.341375	0.172	6.52212e-31
Elongated spermatid	ENSGACG00000011447	ENSGACT00000015168	hmgb1b	high mobility group box 1b [Source:ZFIN;Acc:ZDB-GENE-030131-8480]	chrI	0.366827	0.221	7.89365e-31
Late spermatocytes	ENSGACG00000002459	ENSGACT00000003232	cdyl	chromodomain protein, Y-like [Source:ZFIN;Acc:ZDB-GENE-070912-561]	scaffold_161	0.3628	0.199	8.37193e-31
Elongated spermatid	ENSGACG00000005700	ENSGACT00000007547	nkain1	sodium/potassium transporting ATPase interacting 1 [Source:NCBI gene;Acc:393517]	chrX	0.357582	0.203	8.68754e-31
Late spermatocytes	ENSGACG00000013899	ENSGACT00000018391	arl2bp	ADP-ribosylation factor-like 2 binding protein [Source:NCBI gene;Acc:393976]	chrXIX	0.387989	0.247	8.70198e-31
Elongated spermatid	ENSGACG00000004038	ENSGACT00000005343	psma3	proteasome 20S subunit alpha 3 [Source:ZFIN;Acc:ZDB-GENE-050913-120]	chrXV	0.444361	0.397	9.05465e-31
Late-spermatocytes	ENSGACG00000013363	ENSGACT00000017695	rsph9	radial spoke head component 9 [Source:NCBI gene;Acc:558005]	chrXVIII	0.404927	0.45	1.44639e-30
Mid-spermatocytes	ENSGACG00000010080	ENSGACT00000013579	cct3	chaperonin containing TCP1, subunit 3 (gamma) [Source:ZFIN;Acc:ZDB-GENE-020419-5]	chrX	0.254538	0.544	1.54255e-30
Late spermatocytes	ENSGACG00000020117	ENSGACT00000026630	hspa8	heat shock protein family A (Hsp70) member 8 [Source:HGNC Symbol;Acc:HGNC:5241]	chrVII	0.540936	0.609	1.57458e-30
Late spermatocytes	ENSGACG00000019139	ENSGACT00000025361	cep83	centrosomal protein 83 [Source:NCBI gene;Acc:100007472]	chrIV	0.344407	0.168	1.70869e-30
Mid-spermatocytes	ENSGACG00000019857	ENSGACT00000026287	pacsin2	protein kinase C and casein kinase substrate in neurons 2 [Source:ZFIN;Acc:ZDB-GENE-040426-2596]	chrIV	0.302583	0.473	1.71444e-30
Late spermatocytes	ENSGACG00000006187	ENSGACT00000008227	timm17a	translocase of inner mitochondrial membrane 17 homolog A (yeast) [Source:ZFIN;Acc:ZDB-GENE-031030-6]	chrXVII	0.465271	0.366	2.10979e-30
Mid-spermatocytes	ENSGACG00000016799	ENSGACT00000022219	RAB14	RAB14, member RAS oncogene family [Source:HGNC Symbol;Acc:HGNC:16524]	chrXIV	0.33105	0.191	2.14468e-30
Mid-spermatocytes	ENSGACG00000008038	ENSGACT00000010679	sucla2	succinate-CoA ligase, ADP-forming, beta subunit [Source:ZFIN;Acc:ZDB-GENE-040426-1963]	chrXVI	0.395026	0.243	2.39059e-30
Elongated spermatid	ENSGACG00000004787	ENSGACT00000006334	coa8	cytochrome c oxidase assembly factor 8 [Source:ZFIN;Acc:ZDB-GENE-090313-66]	chrXV	0.399271	0.671	2.63983e-30
Mid-spermatocytes	ENSGACG00000005712	ENSGACT00000007554			chrXV	0.315336	0.191	2.67468e-30
Late spermatocytes	ENSGACG00000010370	ENSGACT00000013768	adrm1	adhesion regulating molecule 1 [Source:NCBI gene;Acc:796450]	chrXII	0.457553	0.333	2.78413e-30
Late-spermatocytes	ENSGACG00000008846	ENSGACT00000011691	ribc1	RIB43A domain with coiled-coils 1 [Source:ZFIN;Acc:ZDB-GENE-081031-7]	chrXII	0.420337	0.272	2.82296e-30
Late-spermatocytes	ENSGACG00000009468	ENSGACT00000012564	smndc1	survival motor neuron domain containing 1 [Source:NCBI gene;Acc:572679]	chrVI	0.423574	0.372	2.97808e-30
Late-spermatocytes	ENSGACG00000001506	ENSGACT00000001961			scaffold_872	0.411031	0.268	2.991e-30
Late-spermatocytes	ENSGACG00000016920	ENSGACT00000022394	KIF23	kinesin family member 23 [Source:HGNC Symbol;Acc:HGNC:6392]	chrII	0.396293	0.214	3.41782e-30
Mid-spermatocytes	ENSGACG00000013156	ENSGACT00000017430	commd8	COMM domain containing 8 [Source:ZFIN;Acc:ZDB-GENE-061103-124]	chrXV	0.425187	0.261	3.95809e-30
Late spermatocytes	ENSGACG00000010837	ENSGACT00000014375	acsl2	acyl-CoA synthetase long chain family member 2 [Source:ZFIN;Acc:ZDB-GENE-130530-851]	chrXIII	0.371796	0.221	4.06335e-30
Late spermatocytes	ENSGACG00000010256	ENSGACT00000013578	mapre1b	microtubule-associated protein, RP/EB family, member 1b [Source:ZFIN;Acc:ZDB-GENE-040426-2256]	chrXII	0.363851	0.185	4.13219e-30
Mid-spermatocytes	ENSGACG00000013359	ENSGACT00000017733	sec14l1	SEC14-like lipid binding 1 [Source:NCBI gene;Acc:394073]	chrXI	0.447588	0.287	4.45622e-30
Late-spermatocytes	ENSGACG00000017125	ENSGACT00000022665	apip	APAF1 interacting protein [Source:NCBI gene;Acc:447941]	chrII	0.40966	0.265	4.65214e-30
Late spermatocytes	ENSGACG00000020551	ENSGACT00000027222	fryb	furry homolog b (Drosophila) [Source:ZFIN;Acc:ZDB-GENE-080215-5]	chrVII	0.361853	0.196	5.16487e-30
Late-spermatocytes	ENSGACG00000014927	ENSGACT00000019735	rnf25	ring finger protein 25 [Source:ZFIN;Acc:ZDB-GENE-040426-1581]	chrXI	0.408572	0.26	5.28127e-30
Late spermatogonia	ENSGACG00000004729	ENSGACT00000006320	rcn3	reticulocalbin 3, EF-hand calcium binding domain [Source:ZFIN;Acc:ZDB-GENE-040625-175]	chrXI	0.402769	0.217	5.80118e-30
Late spermatocytes	ENSGACG00000010988	ENSGACT00000014573	ccdc77	coiled-coil domain containing 77 [Source:ZFIN;Acc:ZDB-GENE-050913-54]	chrXIX	0.328069	0.163	5.93725e-30
Mid-spermatocytes	ENSGACG00000014307	ENSGACT00000018931	exoc1	exocyst complex component 1 [Source:ZFIN;Acc:ZDB-GENE-030131-1057]	chrVIII	0.44811	0.226	6.47756e-30
Late-spermatocytes	ENSGACG00000003976	ENSGACT00000005244	wdr60	WD repeat domain 60 [Source:ZFIN;Acc:ZDB-GENE-140821-1]	chrXXI	0.414498	0.349	6.50247e-30
Late-spermatocytes	ENSGACG00000017603	ENSGACT00000023308	rnmt	RNA (guanine-7-) methyltransferase [Source:NCBI gene;Acc:562801]	chrII	0.420831	0.318	6.68798e-30
Late spermatocytes	ENSGACG00000004147	ENSGACT00000005463	zgc:162255	zgc:162255 [Source:NCBI gene;Acc:100037321]	chrXVII	0.548387	0.715	6.93452e-30
Late-spermatocytes	ENSGACG00000016145	ENSGACT00000021344	wdr19	WD repeat domain 19 [Source:ZFIN;Acc:ZDB-GENE-090313-277]	chrIX	0.405833	0.26	7.71364e-30
Late spermatocytes	ENSGACG00000016836	ENSGACT00000022277	slc30a4	solute carrier family 30 member 4 [Source:ZFIN;Acc:ZDB-GENE-040426-1408]	chrII	0.368342	0.212	7.94435e-30
Late spermatocytes	ENSGACG00000010007	ENSGACT00000013242	PLCZ1	phospholipase C zeta 1 [Source:HGNC Symbol;Acc:HGNC:19218]	chrXIX	0.411131	0.278	8.00943e-30
Late-spermatocytes	ENSGACG00000014206	ENSGACT00000018802	spata18	spermatogenesis associated 18 [Source:NCBI gene;Acc:497395]	chrVIII	0.34279	0.695	8.78259e-30
Late spermatocytes	ENSGACG00000000616	ENSGACT00000000798	dusp16	dual specificity phosphatase 16 [Source:ZFIN;Acc:ZDB-GENE-040426-2360]	scaffold_90	0.412251	0.269	9.34112e-30
Late-spermatocytes	ENSGACG00000004625	ENSGACT00000006163	ahsa1b	AHA1, activator of heat shock protein ATPase homolog 1b [Source:ZFIN;Acc:ZDB-GENE-030131-664]	chrXV	0.416169	0.379	9.62828e-30
Late-spermatocytes	ENSGACG00000018611	ENSGACT00000024658	abce1	ATP-binding cassette, sub-family E (OABP), member 1 [Source:ZFIN;Acc:ZDB-GENE-040426-1995]	chrVII	0.421253	0.337	1.02833e-29
Somatic	ENSGACG00000003895	ENSGACT00000005137	rps23	ribosomal protein S23 [Source:ZFIN;Acc:ZDB-GENE-080220-50]	chrXVII	0.401309	0.93	1.09689e-29
Late-spermatocytes	ENSGACG00000004520	ENSGACT00000006006	ankef1a	ankyrin repeat and EF-hand domain containing 1a [Source:ZFIN;Acc:ZDB-GENE-041001-196]	chrXVIII	0.404702	0.27	1.11057e-29
Late-spermatocytes	ENSGACG00000000557	ENSGACT00000000730	mcrs1	microspherule protein 1 [Source:ZFIN;Acc:ZDB-GENE-040426-2434]	scaffold_27	0.415056	0.254	1.13582e-29
Late spermatocytes	ENSGACG00000019516	ENSGACT00000025847	GTF3C1	general transcription factor IIIC subunit 1 [Source:HGNC Symbol;Acc:HGNC:4664]	chrIX	0.322208	0.17	1.27028e-29
Mid-spermatocytes	ENSGACG00000016353	ENSGACT00000021626	thoc3	THO complex 3 [Source:ZFIN;Acc:ZDB-GENE-040808-14]	chrIV	0.486719	0.339	1.6682e-29
Late spermatocytes	ENSGACG00000005019	ENSGACT00000006650	mettl8	methyltransferase like 8 [Source:ZFIN;Acc:ZDB-GENE-041114-19]	chrXVI	0.396318	0.252	1.78548e-29
Late spermatocytes	ENSGACG00000010013	ENSGACT00000013249	cert1a	ceramide transporter 1 [Source:HGNC Symbol;Acc:HGNC:2205]	chrXIII	0.363712	0.196	2.00706e-29
Late-spermatocytes	ENSGACG00000004571	ENSGACT00000006061	jade1	jade family PHD finger 1 [Source:NCBI gene;Acc:327437]	chrXV	0.382224	0.486	2.07214e-29
Mid-spermatocytes	ENSGACG00000015833	ENSGACT00000020939	mns1	meiosis-specific nuclear structural 1 [Source:NCBI gene;Acc:573382]	chrII	0.322768	0.462	2.21681e-29
Mid-spermatocytes	ENSGACG00000005021	ENSGACT00000006649	otud3	OTU deubiquitinase 3 [Source:ZFIN;Acc:ZDB-GENE-040426-2509]	chrXII	0.433654	0.252	2.29455e-29
Late spermatocytes	ENSGACG00000001351	ENSGACT00000001757	ttf2	transcription termination factor, RNA polymerase II [Source:ZFIN;Acc:ZDB-GENE-110411-73]	scaffold_115	0.355896	0.19	2.40731e-29
Late spermatocytes	ENSGACG00000020754	ENSGACT00000027493	mybbp1a	MYB binding protein (P160) 1a [Source:NCBI gene;Acc:321277]	chrVII	0.363134	0.201	2.43414e-29
Late spermatocytes	ENSGACG00000006896	ENSGACT00000009170	grb2b	growth factor receptor-bound protein 2b [Source:ZFIN;Acc:ZDB-GENE-040426-1975]	chrXI	0.46079	0.333	2.44901e-29
Mid-spermatocytes	ENSGACG00000000712	ENSGACT00000000923	dyrk2	dual-specificity tyrosine-(Y)-phosphorylation regulated kinase 2 [Source:ZFIN;Acc:ZDB-GENE-030131-2804]	scaffold_152	0.402391	0.226	2.45254e-29
Late spermatocytes	ENSGACG00000003388	ENSGACT00000004444			chrXII	0.353604	0.19	2.75805e-29
Late spermatocytes	ENSGACG00000010085	ENSGACT00000013343	PHF20	PHD finger protein 20, a [Source:ZFIN;Acc:ZDB-GENE-070912-270]	chrXVII	0.374187	0.234	3.19507e-29
Late spermatocytes	ENSGACG00000017602	ENSGACT00000023315	ube2g1b	ubiquitin-conjugating enzyme E2G 1b (UBC7 homolog, yeast) [Source:ZFIN;Acc:ZDB-GENE-040426-2939]	chrXIV	0.373855	0.214	3.21849e-29
Mid-spermatocytes	ENSGACG00000014463	ENSGACT00000019117	map2k4a	mitogen-activated protein kinase kinase 4a [Source:ZFIN;Acc:ZDB-GENE-060512-98]	chrXI	0.487242	0.339	3.38186e-29
Mid-spermatocytes	ENSGACG00000002925	ENSGACT00000003877	eef2k	eukaryotic elongation factor 2 kinase [Source:ZFIN;Acc:ZDB-GENE-020916-2]	chrV	0.354869	0.209	3.55242e-29
Late spermatocytes	ENSGACG00000007521	ENSGACT00000010019	kif22	kinesin family member 22 [Source:NCBI gene;Acc:561788]	chrV	0.319346	0.157	3.56838e-29
Mid-spermatocytes	ENSGACG00000008981	ENSGACT00000011897			chrXIX	0.357521	0.235	3.89012e-29
Late spermatocytes	ENSGACG00000008576	ENSGACT00000011362	brd9	bromodomain containing 9 [Source:NCBI gene;Acc:393245]	chrXX	0.435137	0.298	3.92464e-29
Late spermatogonia	ENSGACG00000008435	ENSGACT00000011191	grinab	glutamate receptor, ionotropic, N-methyl D-aspartate-associated protein 1b (glutamate binding) [Source:ZFIN;Acc:ZDB-GENE-040426-1367]	chrXX	0.583298	0.348	4.4167e-29
Mid-spermatocytes	ENSGACG00000018065	ENSGACT00000023912	cdk2ap2	cyclin-dependent kinase 2 associated protein 2 [Source:ZFIN;Acc:ZDB-GENE-040718-35]	chrIX	0.639201	0.435	5.3824e-29
Late-spermatocytes	ENSGACG00000014967	ENSGACT00000019783	nde1	nudE neurodevelopment protein 1 [Source:ZFIN;Acc:ZDB-GENE-050913-61]	chrXI	0.406636	0.288	5.60342e-29
Late-spermatocytes	ENSGACG00000012745	ENSGACT00000016884	sat1a.1	spermidine/spermine N1-acetyltransferase 1a, duplicate 1 [Source:NCBI gene;Acc:565700]	scaffold_126	0.38898	0.496	5.93783e-29
Elongated spermatid	ENSGACG00000020217	ENSGACT00000026757	atp5l	ATP synthase, H+ transporting, mitochondrial F0 complex, subunit g [Source:ZFIN;Acc:ZDB-GENE-030131-5177]	chrVII	0.42598	0.397	5.99254e-29
Elongated spermatid	ENSGACG00000009950	ENSGACT00000013237	tpi1b	triosephosphate isomerase 1b [Source:NCBI gene;Acc:560753]	chrXX	0.352834	0.238	6.43117e-29
Late spermatocytes	ENSGACG00000014604	ENSGACT00000019314	fam20b	FAM20B glycosaminoglycan xylosylkinase [Source:NCBI gene;Acc:557060]	chrVIII	0.365815	0.21	7.14755e-29
Early spermatocytes	ENSGACG00000009568	ENSGACT00000012654	snu13a	SNU13 homolog, small nuclear ribonucleoprotein a (U4/U6.U5) [Source:ZFIN;Acc:ZDB-GENE-040426-879]	chrV	0.614216	0.252	7.40397e-29
Late spermatocytes	ENSGACG00000018544	ENSGACT00000024561	cnpy3	canopy FGF signaling regulator 3 [Source:NCBI gene;Acc:550136]	chrVII	0.388469	0.247	8.30311e-29
Late spermatocytes	ENSGACG00000010745	ENSGACT00000014257	haus5	HAUS augmin-like complex, subunit 5 [Source:ZFIN;Acc:ZDB-GENE-041114-150]	chrVIII	0.340979	0.177	8.55682e-29
Late spermatocytes	ENSGACG00000011112	ENSGACT00000014724	synrg	synergin, gamma [Source:ZFIN;Acc:ZDB-GENE-030131-9396]	chrI	0.364778	0.212	8.57308e-29
Late spermatogonia	ENSGACG00000016189	ENSGACT00000021413	scp2a	sterol carrier protein 2a [Source:ZFIN;Acc:ZDB-GENE-040426-1846]	chrIII	0.422223	0.261	9.2921e-29
Early spermatid	ENSGACG00000019489	ENSGACT00000025812	CAAP1	caspase activity and apoptosis inhibitor 1 [Source:HGNC Symbol;Acc:HGNC:25834]	chrVII	0.433196	0.211	9.49629e-29
Late spermatocytes	ENSGACG00000007037	ENSGACT00000009370	exosc10	exosome component 10 [Source:ZFIN;Acc:ZDB-GENE-040426-781]	chrXII	0.39042	0.241	9.56128e-29
Late spermatocytes	ENSGACG00000000219	ENSGACT00000000289	serpine2	serpin peptidase inhibitor, clade E (nexin, plasminogen activator inhibitor type 1), member 2 [Source:ZFIN;Acc:ZDB-GENE-040426-848]	scaffold_175	0.328376	0.168	9.67691e-29
Mid-spermatocytes	ENSGACG00000013744	ENSGACT00000018195		ubiquitin protein ligase E3A [Source:ZFIN;Acc:ZDB-GENE-041114-190]	chrVIII	0.264932	0.157	9.79534e-29
Late spermatocytes	ENSGACG00000010814	ENSGACT00000014345	cfap36	cilia and flagella associated protein 36 [Source:NCBI gene;Acc:678564]	chrVI	0.457203	0.353	9.83485e-29
Mid-spermatocytes	ENSGACG00000020116	ENSGACT00000026628			chrVII	0.346695	0.174	9.97281e-29
Late spermatocytes	ENSGACG00000004980	ENSGACT00000006598	SGO1	shugoshin 1 [Source:HGNC Symbol;Acc:HGNC:25088]	chrX	0.312829	0.155	1.00597e-28
Late spermatocytes	ENSGACG00000001092	ENSGACT00000001409			scaffold_150	0.512886	0.563	1.09559e-28
Late spermatocytes	ENSGACG00000010986	ENSGACT00000014564	nfu1	NFU1 iron-sulfur cluster scaffold homolog (S. cerevisiae) [Source:ZFIN;Acc:ZDB-GENE-050417-365]	chrXIII	0.338335	0.19	1.18906e-28
Late spermatocytes	ENSGACG00000007657	ENSGACT00000010177	rbx1	ring-box 1, E3 ubiquitin protein ligase [Source:ZFIN;Acc:ZDB-GENE-041008-106]	chrXI	0.491154	0.433	1.19193e-28
Late spermatocytes	ENSGACG00000011596	ENSGACT00000015368	spartb	spartin b [Source:ZFIN;Acc:ZDB-GENE-060825-146]	chrI	0.361141	0.212	1.26868e-28
Late spermatogonia	ENSGACG00000018620	ENSGACT00000024665	mmgt1	membrane magnesium transporter 1 [Source:NCBI gene;Acc:402891]	chrIV	0.502597	0.326	1.37446e-28
Mid-spermatocytes	ENSGACG00000008247	ENSGACT00000010953	akirin2	akirin 2 [Source:ZFIN;Acc:ZDB-GENE-040426-2944]	chrXVIII	0.455588	0.27	1.52036e-28
Late spermatogonia	ENSGACG00000001421	ENSGACT00000001842	eef1db	eukaryotic translation elongation factor 1 delta b (guanine nucleotide exchange protein) [Source:ZFIN;Acc:ZDB-GENE-030131-6544]	scaffold_1251	0.314433	0.174	2.1164e-28
Late spermatocytes	ENSGACG00000019012	ENSGACT00000025189	sf3b2	splicing factor 3b, subunit 2 [Source:ZFIN;Acc:ZDB-GENE-070928-1]	chrVII	0.363828	0.21	2.24596e-28
Late-spermatocytes	ENSGACG00000004710	ENSGACT00000006238	abat	4-aminobutyrate aminotransferase [Source:ZFIN;Acc:ZDB-GENE-031006-4]	chrXI	0.408444	0.343	2.25447e-28
Late spermatocytes	ENSGACG00000013234	ENSGACT00000017569	cds2	CDP-diacylglycerol synthase (phosphatidate cytidylyltransferase) 2 [Source:ZFIN;Acc:ZDB-GENE-030717-4]	chrXIII	0.330739	0.179	2.28434e-28
Early spermatocytes	ENSGACG00000007456	ENSGACT00000009961	tprb	translocated promoter region b, nuclear basket protein [Source:ZFIN;Acc:ZDB-GENE-030131-6410]	chrVIII	0.44719	0.195	2.31799e-28
Mid-spermatocytes	ENSGACG00000013365	ENSGACT00000017707	uri1	URI1 prefoldin like chaperone [Source:ZFIN;Acc:ZDB-GENE-050913-30]	chrXIX	0.412366	0.243	2.41183e-28
Late spermatocytes	ENSGACG00000018935	ENSGACT00000025086	dhx57	DEAH (Asp-Glu-Ala-Asp/His) box polypeptide 57 [Source:ZFIN;Acc:ZDB-GENE-030131-4078]	chrIV	0.33551	0.168	2.47825e-28
Early spermatid	ENSGACG00000010121	ENSGACT00000013392	lpar2a	lysophosphatidic acid receptor 2a [Source:ZFIN;Acc:ZDB-GENE-040801-97]	chrXI	0.467566	0.223	2.69024e-28
Elongated spermatid	ENSGACG00000017685	ENSGACT00000023419	sdhc	succinate dehydrogenase complex, subunit C, integral membrane protein [Source:ZFIN;Acc:ZDB-GENE-040801-26]	chrIII	0.290548	0.16	2.79963e-28
Late-spermatocytes	ENSGACG00000015893	ENSGACT00000021023	gtf2e2	general transcription factor IIE, polypeptide 2, beta [Source:ZFIN;Acc:ZDB-GENE-030131-6794]	chrIX	0.405635	0.271	2.85444e-28
Late spermatocytes	ENSGACG00000008068	ENSGACT00000010755	DYNC2H1	dynein cytoplasmic 2 heavy chain 1 [Source:HGNC Symbol;Acc:HGNC:2962]	chrI	0.311833	0.15	2.87345e-28
Early spermatid	ENSGACG00000018599	ENSGACT00000024652	tpm2	tropomyosin 2 (beta) [Source:ZFIN;Acc:ZDB-GENE-040625-114]	chrXIV	0.459782	0.223	3.33374e-28
Late spermatocytes	ENSGACG00000013980	ENSGACT00000018496	dzip1	DAZ interacting zinc finger protein 1 [Source:NCBI gene;Acc:402875]	chrI	0.408484	0.287	3.4304e-28
Late spermatogonia	ENSGACG00000008422	ENSGACT00000011174	zgc:103438	zgc:103438 [Source:ZFIN;Acc:ZDB-GENE-041010-131]	chrX	0.693992	0.391	3.55188e-28
Late spermatocytes	ENSGACG00000014888	ENSGACT00000019701	dnaja2a	DnaJ heat shock protein family (Hsp40) member A2a [Source:ZFIN;Acc:ZDB-GENE-040426-2884]	chrII	0.36118	0.203	3.66132e-28
Mid-spermatocytes	ENSGACG00000019235	ENSGACT00000025474	mettl26	methyltransferase like 26 [Source:NCBI gene;Acc:386899]	chrIX	0.417992	0.27	4.54782e-28
Late spermatocytes	ENSGACG00000006748	ENSGACT00000008967	fam184a	family with sequence similarity 184 member A [Source:ZFIN;Acc:ZDB-GENE-041014-214]	chrXVIII	0.357523	0.199	4.80191e-28
Late-spermatocytes	ENSGACG00000004215	ENSGACT00000005572	bpgm	2,3-bisphosphoglycerate mutase [Source:ZFIN;Acc:ZDB-GENE-040718-375]	chrXIX	0.397729	0.257	4.92871e-28
Elongated spermatid	ENSGACG00000012447	ENSGACT00000016485	ndufb3	NADH:ubiquinone oxidoreductase subunit B3 [Source:ZFIN;Acc:ZDB-GENE-091204-407]	chrIII	0.414488	0.651	5.3494e-28
Late spermatocytes	ENSGACG00000007082	ENSGACT00000009406	dffa	DNA fragmentation factor, alpha polypeptide [Source:ZFIN;Acc:ZDB-GENE-040718-376]	chrXII	0.383859	0.247	5.65104e-28
Late spermatocytes	ENSGACG00000020250	ENSGACT00000026808	flot2a	flotillin 2a [Source:NCBI gene;Acc:245698]	chrVII	0.339459	0.181	5.74829e-28
Late spermatocytes	ENSGACG00000005453	ENSGACT00000007219	asb12a	ankyrin repeat and SOCS box-containing 12a [Source:ZFIN;Acc:ZDB-GENE-030131-1647]	chrV	0.474794	0.426	8.09565e-28
Mid-spermatocytes	ENSGACG00000017838	ENSGACT00000023620	exosc4	exosome component 4 [Source:ZFIN;Acc:ZDB-GENE-040426-1702]	chrIII	0.310685	0.183	9.14763e-28
Late-spermatocytes	ENSGACG00000016835	ENSGACT00000022282	nipblb	NIPBL cohesin loading factor b [Source:NCBI gene;Acc:794108]	chrXIV	0.414408	0.283	1.01424e-27
Late-spermatocytes	ENSGACG00000006722	ENSGACT00000008924	zgc:103482	hyaluronan binding protein 4 [Source:HGNC Symbol;Acc:HGNC:17062]	chrXIII	0.394551	0.354	1.02764e-27
Late-spermatocytes	ENSGACG00000008498	ENSGACT00000011283	top2a	DNA topoisomerase II alpha [Source:ZFIN;Acc:ZDB-GENE-030131-2453]	chrV	0.401674	0.295	1.16051e-27
Mid-spermatocytes	ENSGACG00000016490	ENSGACT00000021811			chrII	0.345713	0.191	1.29097e-27
Late-spermatocytes	ENSGACG00000008694	ENSGACT00000011528	cluap1	clusterin associated protein 1 [Source:NCBI gene;Acc:406281]	chrVIII	0.399161	0.318	1.30027e-27
Early spermatid	ENSGACG00000009180	ENSGACT00000012146	rnf13	ring finger protein 13 [Source:ZFIN;Acc:ZDB-GENE-040426-772]	chrVIII	0.376071	0.16	1.32862e-27
Late spermatocytes	ENSGACG00000017879	ENSGACT00000023678	dnaja1	DnaJ heat shock protein family (Hsp40) member A1 [Source:ZFIN;Acc:ZDB-GENE-030131-2642]	chrIX	0.35423	0.208	1.34513e-27
Late-spermatocytes	ENSGACG00000013174	ENSGACT00000017457	mtmr11	myotubularin related protein 11 [Source:ZFIN;Acc:ZDB-GENE-130530-726]	chrXX	0.395683	0.288	1.35038e-27
Late-spermatocytes	ENSGACG00000007600	ENSGACT00000010117	lin37	lin-37 DREAM MuvB core complex component [Source:ZFIN;Acc:ZDB-GENE-050417-446]	chrXX	0.405911	0.296	1.36331e-27
Late spermatocytes	ENSGACG00000015573	ENSGACT00000020584	tjp1a	tight junction protein 1a [Source:ZFIN;Acc:ZDB-GENE-031001-2]	chrII	0.345159	0.183	1.39264e-27
Early spermatid	ENSGACG00000003236	ENSGACT00000004244	mrpl17	mitochondrial ribosomal protein L17 [Source:ZFIN;Acc:ZDB-GENE-040912-133]	chrXX	0.474955	0.226	1.45095e-27
Late-spermatocytes	ENSGACG00000017641	ENSGACT00000023359	pold3	polymerase (DNA-directed), delta 3, accessory subunit [Source:ZFIN;Acc:ZDB-GENE-060512-59]	chrIII	0.401108	0.289	1.59775e-27
Late-spermatocytes	ENSGACG00000019606	ENSGACT00000025966	mdh1aa	malate dehydrogenase 1Aa, NAD (soluble) [Source:ZFIN;Acc:ZDB-GENE-040204-1]	chrIX	0.346964	0.553	1.70028e-27
Mid-spermatocytes	ENSGACG00000012232	ENSGACT00000016258	prpf18	PRP18 pre-mRNA processing factor 18 homolog (yeast) [Source:NCBI gene;Acc:431751]	chrXIX	0.410024	0.217	2.02111e-27
Early spermatid	ENSGACG00000014319	ENSGACT00000018934	phospho2	phosphatase, orphan 2 [Source:ZFIN;Acc:ZDB-GENE-080204-104]	chrII	0.520168	0.296	2.04417e-27
Late spermatocytes	ENSGACG00000001704	ENSGACT00000002231	sh3bp5b	SH3-domain binding protein 5b (BTK-associated) [Source:ZFIN;Acc:ZDB-GENE-040426-2813]	scaffold_122	0.373396	0.234	2.05334e-27
Early spermatid	ENSGACG00000008479	ENSGACT00000011256	ndufa10	NADH:ubiquinone oxidoreductase subunit A10 [Source:ZFIN;Acc:ZDB-GENE-030131-670]	chrXVI	0.546867	0.308	2.32667e-27
Mid-spermatocytes	ENSGACG00000010453	ENSGACT00000013843	si:dkey-24l11.2	si:dkey-24l11.2 [Source:ZFIN;Acc:ZDB-GENE-050419-208]	chrXIX	0.392131	0.243	2.49252e-27
Late spermatocytes	ENSGACG00000013703	ENSGACT00000018142	phf12b	PHD finger protein 12b [Source:ZFIN;Acc:ZDB-GENE-110628-2]	chrI	0.330735	0.179	2.56304e-27
Late spermatocytes	ENSGACG00000000070	ENSGACT00000000091	ptpdc1b	protein tyrosine phosphatase domain containing 1b [Source:ZFIN;Acc:ZDB-GENE-090312-138]	scaffold_99	0.361186	0.216	2.6644e-27
Late spermatocytes	ENSGACG00000004166	ENSGACT00000005520	dnajc3a	DnaJ (Hsp40) homolog, subfamily C, member 3a [Source:ZFIN;Acc:ZDB-GENE-030131-1264]	chrXVI	0.307934	0.161	2.82531e-27
Mid-spermatocytes	ENSGACG00000000997	ENSGACT00000001291			scaffold_108	0.299473	0.191	2.8975e-27
Mid-spermatocytes	ENSGACG00000002151	ENSGACT00000002802	tmem231	transmembrane protein 231 [Source:NCBI gene;Acc:393358]	chrXIX	0.309265	0.174	2.94782e-27
Late spermatogonia	ENSGACG00000008229	ENSGACT00000010984	hibadhb	3-hydroxyisobutyrate dehydrogenase b [Source:ZFIN;Acc:ZDB-GENE-040426-1582]	chrXX	0.473401	0.239	2.96163e-27
Late spermatocytes	ENSGACG00000005564	ENSGACT00000007387	C9orf72	C9orf72-SMCR8 complex subunit [Source:HGNC Symbol;Acc:HGNC:28337]	chrXV	0.324745	0.172	3.34529e-27
Mid-spermatocytes	ENSGACG00000018441	ENSGACT00000024427	uap1l1	UDP-N-acetylglucosamine pyrophosphorylase 1, like 1 [Source:NCBI gene;Acc:393264]	chrXIV	0.46268	0.304	3.36775e-27
Late spermatocytes	ENSGACG00000005162	ENSGACT00000006896	psmc1a	proteasome 26S subunit, ATPase 1a [Source:ZFIN;Acc:ZDB-GENE-030131-8730]	chrXVIII	0.442731	0.344	3.43767e-27
Mid-spermatocytes	ENSGACG00000018672	ENSGACT00000024731	caly	calcyon neuron-specific vesicular protein [Source:ZFIN;Acc:ZDB-GENE-090313-405]	chrIX	0.344005	0.191	3.63335e-27
Late spermatocytes	ENSGACG00000010525	ENSGACT00000013964	hsd17b10	hydroxysteroid (17-beta) dehydrogenase 10 [Source:ZFIN;Acc:ZDB-GENE-041010-201]	chrXII	0.437859	0.336	3.70645e-27
Late spermatocytes	ENSGACG00000004939	ENSGACT00000006550	hat1	histone acetyltransferase 1 [Source:ZFIN;Acc:ZDB-GENE-040912-99]	chrXVI	0.342612	0.196	3.85611e-27
Late-spermatocytes	ENSGACG00000015187	ENSGACT00000020072	march7	membrane-associated ring finger (C3HC4) 7 [Source:ZFIN;Acc:ZDB-GENE-080204-121]	chrII	0.402758	0.277	3.91649e-27
Late spermatocytes	ENSGACG00000004751	ENSGACT00000006280	cdv3	carnitine deficiency-associated gene expressed in ventricle 3 [Source:NCBI gene;Acc:334102]	chrXXI	0.369068	0.208	4.34193e-27
Late spermatocytes	ENSGACG00000006213	ENSGACT00000008239			chrV	0.418809	0.294	4.48021e-27
Mid-spermatocytes	ENSGACG00000009278	ENSGACT00000012273	opa1	OPA1 mitochondrial dynamin like GTPase [Source:NCBI gene;Acc:492332]	chrVIII	0.387638	0.261	4.61464e-27
Late-spermatocytes	ENSGACG00000015850	ENSGACT00000020960			chrII	0.399551	0.269	4.85382e-27
Late spermatocytes	ENSGACG00000002504	ENSGACT00000003281	ctcf	CCCTC-binding factor (zinc finger protein) [Source:ZFIN;Acc:ZDB-GENE-040624-5]	chrXIX	0.307852	0.157	5.84409e-27
Late spermatocytes	ENSGACG00000001370	ENSGACT00000001786	cryl1	crystallin, lambda 1 [Source:ZFIN;Acc:ZDB-GENE-060810-7]	scaffold_115	0.417304	0.294	5.8684e-27
Late spermatogonia	ENSGACG00000018876	ENSGACT00000025013	emc4	ER membrane protein complex subunit 4 [Source:NCBI gene;Acc:402956]	chrVII	0.70112	0.522	5.95003e-27
Early spermatid	ENSGACG00000005952	ENSGACT00000007898	aldh16a1	aldehyde dehydrogenase 16 family, member A1 [Source:ZFIN;Acc:ZDB-GENE-070112-2062]	chrXI	0.439316	0.23	6.07724e-27
Mid-spermatocytes	ENSGACG00000010410	ENSGACT00000013792	zgc:112083	zgc:112083 [Source:ZFIN;Acc:ZDB-GENE-050417-284]	chrI	0.304699	0.183	6.30105e-27
Late-spermatocytes	ENSGACG00000020355	ENSGACT00000026956	dnajb13	DnaJ heat shock protein family (Hsp40) member B13 [Source:ZFIN;Acc:ZDB-GENE-040910-4]	chrVII	0.357618	0.519	6.30823e-27
Mid-spermatocytes	ENSGACG00000013249	ENSGACT00000017553	rab25b	RAB25, member RAS oncogene family b [Source:ZFIN;Acc:ZDB-GENE-050706-113]	chrXX	0.279788	0.165	6.62257e-27
Late spermatocytes	ENSGACG00000003744	ENSGACT00000004945	zdhhc3a	zinc finger DHHC-type containing 3a [Source:ZFIN;Acc:ZDB-GENE-040718-484]	chrXX	0.395948	0.265	6.69445e-27
Mid-spermatocytes	ENSGACG00000020899	ENSGACT00000027685	alg8	ALG8 alpha-1,3-glucosyltransferase [Source:ZFIN;Acc:ZDB-GENE-030131-5812]	chrVII	0.3701	0.235	6.74692e-27
Mid-spermatocytes	ENSGACG00000019709	ENSGACT00000026097	ube2h	ubiquitin-conjugating enzyme E2H (UBC8 homolog, yeast) [Source:ZFIN;Acc:ZDB-GENE-030616-67]	chrIV	0.264209	0.165	6.88818e-27
Late spermatocytes	ENSGACG00000012460	ENSGACT00000016505	fbxw9	F-box and WD repeat domain containing 9 [Source:ZFIN;Acc:ZDB-GENE-091204-198]	chrXI	0.344397	0.208	7.26008e-27
Late spermatocytes	ENSGACG00000014243	ENSGACT00000018844	psmb5	proteasome 20S subunit beta 5 [Source:ZFIN;Acc:ZDB-GENE-990415-215]	chrIII	0.471257	0.453	7.86402e-27
Late spermatocytes	ENSGACG00000012715	ENSGACT00000016847	rnf10	ring finger protein 10 [Source:ZFIN;Acc:ZDB-GENE-030131-2969]	chrXIII	0.421891	0.309	7.99009e-27
Late spermatocytes	ENSGACG00000020632	ENSGACT00000027342	bud13	BUD13 homolog [Source:ZFIN;Acc:ZDB-GENE-030131-6333]	chrVII	0.339082	0.188	8.12319e-27
Mid-spermatocytes	ENSGACG00000002493	ENSGACT00000003260	spag6	sperm associated antigen 6 [Source:ZFIN;Acc:ZDB-GENE-040704-53]	chrXXI	0.368065	0.226	9.21498e-27
Late spermatogonia	ENSGACG00000000425	ENSGACT00000000555			scaffold_27	0.521155	0.283	9.37774e-27
Late spermatocytes	ENSGACG00000015963	ENSGACT00000021105	cox4i1	cytochrome c oxidase subunit 4I1 [Source:ZFIN;Acc:ZDB-GENE-030131-5175]	chrII	0.510404	0.834	9.81578e-27
Late-spermatocytes	ENSGACG00000010276	ENSGACT00000013625	dhx36	DEAH (Asp-Glu-Ala-His) box polypeptide 36 [Source:ZFIN;Acc:ZDB-GENE-050419-20]	chrI	0.397885	0.295	9.91426e-27
Late spermatocytes	ENSGACG00000005705	ENSGACT00000007602	psma2	proteasome 20S subunit alpha 2 [Source:ZFIN;Acc:ZDB-GENE-050522-479]	chrXX	0.367035	0.221	9.99839e-27
Mid-spermatocytes	ENSGACG00000006567	ENSGACT00000008712	wrap73	WD repeat containing, antisense to TP73 [Source:ZFIN;Acc:ZDB-GENE-030131-6313]	chrXII	0.366014	0.261	1.01311e-26
Late spermatocytes	ENSGACG00000007684	ENSGACT00000010225	xpnpep3	X-prolyl aminopeptidase 3, mitochondrial [Source:ZFIN;Acc:ZDB-GENE-040426-2076]	chrXI	0.34025	0.188	1.02282e-26
Late-spermatocytes	ENSGACG00000015673	ENSGACT00000020733	enoph1	enolase-phosphatase 1 [Source:NCBI gene;Acc:431773]	chrXIV	0.4033	0.326	1.03573e-26
Late spermatocytes	ENSGACG00000017137	ENSGACT00000022683	ttc17	tetratricopeptide repeat domain 17 [Source:NCBI gene;Acc:569538]	chrII	0.30119	0.15	1.09065e-26
Late spermatocytes	ENSGACG00000001235	ENSGACT00000001604	sec22a	SEC22 homolog A, vesicle trafficking protein [Source:ZFIN;Acc:ZDB-GENE-030131-3553]	scaffold_181	0.352077	0.205	1.10032e-26
Late spermatocytes	ENSGACG00000006831	ENSGACT00000009098		RAN binding protein 2 [Source:HGNC Symbol;Acc:HGNC:9848]	chrXVI	0.342281	0.192	1.12845e-26
Elongated spermatid	ENSGACG00000005419	ENSGACT00000007184	uqcrb	ubiquinol-cytochrome c reductase binding protein [Source:ZFIN;Acc:ZDB-GENE-050522-542]	chrX	0.338528	0.195	1.19723e-26
Mid-spermatocytes	ENSGACG00000005586	ENSGACT00000007446	galnt11	UDP-N-acetyl-alpha-D-galactosamine:polypeptide N-acetylgalactosaminyltransferase 11 (GalNAc-T11) [Source:ZFIN;Acc:ZDB-GENE-060929-998]	chrXXI	0.315888	0.183	1.25865e-26
Late spermatocytes	ENSGACG00000013625	ENSGACT00000018042			chrXI	0.309955	0.163	1.39153e-26
Elongated spermatid	ENSGACG00000018676	ENSGACT00000024739	atp5pd	ATP synthase peripheral stalk subunit d [Source:ZFIN;Acc:ZDB-GENE-040426-1658]	chrIX	0.394971	0.314	1.43745e-26
Late spermatocytes	ENSGACG00000019721	ENSGACT00000026109	exoc4	exocyst complex component 4 [Source:ZFIN;Acc:ZDB-GENE-041210-112]	chrIV	0.342846	0.205	1.43834e-26
Late spermatocytes	ENSGACG00000017760	ENSGACT00000023511			chrIX	0.352908	0.216	1.45754e-26
Late spermatocytes	ENSGACG00000009819	ENSGACT00000012988	chico	chico [Source:ZFIN;Acc:ZDB-GENE-000210-28]	chrXV	0.394129	0.249	1.58524e-26
Late spermatocytes	ENSGACG00000018625	ENSGACT00000024671		tetratricopeptide repeat domain 29 [Source:HGNC Symbol;Acc:HGNC:29936]	chrVII	0.390712	0.249	1.76222e-26
Late-spermatocytes	ENSGACG00000020757	ENSGACT00000027496	zw10	zw10 kinetochore protein [Source:ZFIN;Acc:ZDB-GENE-040426-800]	chrVII	0.395649	0.3	1.77341e-26
Mid-spermatocytes	ENSGACG00000015928	ENSGACT00000021061	ttc33	tetratricopeptide repeat domain 33 [Source:NCBI gene;Acc:436995]	chrXIV	0.450032	0.33	2.38642e-26
Elongated spermatid	ENSGACG00000011904	ENSGACT00000015781	cnksr3	cnksr family member 3 [Source:ZFIN;Acc:ZDB-GENE-080204-43]	chrXVIII	0.415849	0.36	2.45205e-26
Late-spermatocytes	ENSGACG00000020576	ENSGACT00000027260	cfap298	cilia and flagella associated protein 298 [Source:NCBI gene;Acc:792532]	chrVII	0.391178	0.248	2.78752e-26
Late spermatocytes	ENSGACG00000016117	ENSGACT00000021304			chrIX	0.337961	0.188	3.24461e-26
Late spermatocytes	ENSGACG00000015406	ENSGACT00000020353			chrI	0.324377	0.181	3.47701e-26
Late spermatocytes	ENSGACG00000005183	ENSGACT00000006906	arcn1b	archain 1b [Source:ZFIN;Acc:ZDB-GENE-040121-7]	chrI	0.43699	0.358	3.58837e-26
Late-spermatocytes	ENSGACG00000010299	ENSGACT00000013640	daam1b	dishevelled associated activator of morphogenesis 1b [Source:ZFIN;Acc:ZDB-GENE-030131-4212]	chrXVIII	0.38908	0.261	3.69872e-26
Late spermatocytes	ENSGACG00000013720	ENSGACT00000018164	ribc2	RIB43A domain with coiled-coils 2 [Source:ZFIN;Acc:ZDB-GENE-050411-27]	chrXIX	0.439896	0.369	3.92729e-26
Late spermatocytes	ENSGACG00000007026	ENSGACT00000009367	ddx5	DEAD (Asp-Glu-Ala-Asp) box helicase 5 [Source:ZFIN;Acc:ZDB-GENE-030131-925]	chrXI	0.414052	0.283	4.00537e-26
Late spermatocytes	ENSGACG00000011829	ENSGACT00000015684	polr3c	polymerase (RNA) III (DNA directed) polypeptide C [Source:NCBI gene;Acc:393201]	chrXX	0.33858	0.194	4.12072e-26
Mid-spermatocytes	ENSGACG00000014585	ENSGACT00000019280			chrIII	0.499676	0.374	4.41682e-26
Late-spermatocytes	ENSGACG00000005199	ENSGACT00000006891	pacrg	PARK2 co-regulated [Source:ZFIN;Acc:ZDB-GENE-041114-100]	chrXV	0.378349	0.422	4.75114e-26
Late spermatocytes	ENSGACG00000010908	ENSGACT00000014460	ccdc137	coiled-coil domain containing 137 [Source:ZFIN;Acc:ZDB-GENE-060929-1206]	chrXI	0.356485	0.194	4.81343e-26
Late spermatocytes	ENSGACG00000004469	ENSGACT00000005911	mcm3	minichromosome maintenance complex component 3 [Source:ZFIN;Acc:ZDB-GENE-020419-4]	chrXVIII	0.322045	0.166	4.91576e-26
Early spermatid	ENSGACG00000009966	ENSGACT00000013190	anp32e	acidic (leucine-rich) nuclear phosphoprotein 32 family, member E [Source:NCBI gene;Acc:406562]	chrX	0.362652	0.154	5.01807e-26
Late spermatocytes	ENSGACG00000018747	ENSGACT00000024843	crebbpa	CREB binding protein a [Source:ZFIN;Acc:ZDB-GENE-050208-439]	chrIX	0.352008	0.212	6.30197e-26
Mid-spermatocytes	ENSGACG00000019244	ENSGACT00000025489	mettl3	methyltransferase like 3 [Source:NCBI gene;Acc:100004398]	chrVII	0.376422	0.252	7.33767e-26
Mid-spermatocytes	ENSGACG00000004582	ENSGACT00000006147	ephx5	epoxide hydrolase 5 [Source:ZFIN;Acc:ZDB-GENE-030131-1050]	chrVI	0.370781	0.252	8.44493e-26
Late spermatogonia	ENSGACG00000007071	ENSGACT00000009394	ssr3	signal sequence receptor, gamma [Source:ZFIN;Acc:ZDB-GENE-030131-9134]	chrI	0.366075	0.196	8.87108e-26
Mid-spermatocytes	ENSGACG00000017353	ENSGACT00000022970	zdhhc9	zinc finger DHHC-type containing 9 [Source:ZFIN;Acc:ZDB-GENE-071004-8]	chrIV	0.33527	0.2	9.00771e-26
Mid-spermatocytes	ENSGACG00000012672	ENSGACT00000016778	cipcb	CLOCK-interacting pacemaker b [Source:ZFIN;Acc:ZDB-GENE-091204-292]	chrXVIII	0.310711	0.209	1.03395e-25
Mid-spermatocytes	ENSGACG00000018758	ENSGACT00000024855	cfap20	cilia and flagella associated protein 20 [Source:NCBI gene;Acc:393784]	chrIX	0.396959	0.209	1.04108e-25
Mid-spermatocytes	ENSGACG00000015163	ENSGACT00000020039		solute carrier family 25 member 24 [Source:NCBI gene;Acc:447867]	chrIII	0.335844	0.2	1.15697e-25
Elongated spermatid	ENSGACG00000016497	ENSGACT00000021835	acadm	acyl-CoA dehydrogenase medium chain [Source:ZFIN;Acc:ZDB-GENE-040426-1945]	chrIII	0.352576	0.248	1.15704e-25
Mid-spermatocytes	ENSGACG00000016540	ENSGACT00000021879	klf4	Kruppel-like factor 4 [Source:ZFIN;Acc:ZDB-GENE-111014-1]	chrXIV	0.362637	0.27	1.2916e-25
Late-spermatocytes	ENSGACG00000008196	ENSGACT00000010861	chchd6b	coiled-coil-helix-coiled-coil-helix domain containing 6b [Source:ZFIN;Acc:ZDB-GENE-041114-95]	chrXVII	0.338772	0.532	1.35069e-25
Late spermatocytes	ENSGACG00000000013	ENSGACT00000000017	smpd4	sphingomyelin phosphodiesterase 4 [Source:NCBI gene;Acc:793294]	scaffold_89	0.365771	0.227	1.59993e-25
Late spermatocytes	ENSGACG00000007354	ENSGACT00000009798	serinc2l	serine incorporator 2, like [Source:ZFIN;Acc:ZDB-GENE-100921-58]	chrXX	0.361558	0.243	1.70913e-25
Late spermatocytes	ENSGACG00000004584	ENSGACT00000006065	lnpa	limb and neural patterns a [Source:NCBI gene;Acc:326761]	chrXVI	0.323687	0.174	1.7107e-25
Late spermatocytes	ENSGACG00000018298	ENSGACT00000024233	vma21	vacuolar ATPase assembly factor VMA21 [Source:NCBI gene;Acc:100307085]	chrIV	0.420913	0.34	1.715e-25
Mid-spermatocytes	ENSGACG00000006546	ENSGACT00000008672	fam118b	family with sequence similarity 118 member B [Source:ZFIN;Acc:ZDB-GENE-060810-6]	chrI	0.39822	0.278	1.73308e-25
Late-spermatocytes	ENSGACG00000008012	ENSGACT00000010660			chrXI	0.388265	0.399	1.87677e-25
Elongated spermatid	ENSGACG00000013005	ENSGACT00000017241	atp5f1d	ATP synthase F1 subunit delta [Source:ZFIN;Acc:ZDB-GENE-030131-7649]	chrVIII	0.40067	0.456	1.92436e-25
Late-spermatocytes	ENSGACG00000001242	ENSGACT00000001623	asz1	ankyrin repeat, SAM and basic leucine zipper domain containing 1 [Source:ZFIN;Acc:ZDB-GENE-040426-988]	scaffold_148	0.381827	0.256	1.92934e-25
Mid-spermatocytes	ENSGACG00000005314	ENSGACT00000007053	enkur	enkurin, TRPC channel interacting protein [Source:ZFIN;Acc:ZDB-GENE-070718-1]	chrXXI	0.271425	0.478	2.13571e-25
Early spermatid	ENSGACG00000012013	ENSGACT00000015934	gng2	guanine nucleotide binding protein (G protein), gamma 2 [Source:ZFIN;Acc:ZDB-GENE-050417-59]	chrXV	0.416222	0.211	2.2915e-25
Late spermatocytes	ENSGACG00000012379	ENSGACT00000016437	psmc4	proteasome 26S subunit, ATPase 4 [Source:ZFIN;Acc:ZDB-GENE-030131-5083]	chrXX	0.439081	0.362	2.42916e-25
Late spermatocytes	ENSGACG00000010999	ENSGACT00000014607	osbpl9	oxysterol binding protein-like 9 [Source:ZFIN;Acc:ZDB-GENE-061110-103]	chrVIII	0.346447	0.201	2.96026e-25
Early spermatocytes	ENSGACG00000009066	ENSGACT00000012165	tcp1	t-complex 1 [Source:ZFIN;Acc:ZDB-GENE-990714-24]	chrXVIII	0.466669	0.269	3.08411e-25
Late spermatocytes	ENSGACG00000006889	ENSGACT00000009155	TSC22D1	TSC22 domain family, member 1 [Source:ZFIN;Acc:ZDB-GENE-030131-7785]	chrXVI	0.349111	0.185	3.226e-25
Late spermatocytes	ENSGACG00000019984	ENSGACT00000026452	orc5	origin recognition complex, subunit 5 [Source:ZFIN;Acc:ZDB-GENE-040426-2275]	chrIV	0.350959	0.212	3.35528e-25
Elongated spermatid	ENSGACG00000017932	ENSGACT00000023782	suclg1	succinate-CoA ligase, alpha subunit [Source:ZFIN;Acc:ZDB-GENE-040912-101]	chrIX	0.286082	0.174	3.50158e-25
Early spermatid	ENSGACG00000017984	ENSGACT00000023807	stard3nl	STARD3 N-terminal like [Source:ZFIN;Acc:ZDB-GENE-040718-4]	chrIII	0.480706	0.258	3.67522e-25
Late spermatocytes	ENSGACG00000013375	ENSGACT00000017731	kmt2cb	lysine (K)-specific methyltransferase 2Cb [Source:ZFIN;Acc:ZDB-GENE-070705-340]	chrIII	0.349935	0.196	3.84339e-25
Late spermatocytes	ENSGACG00000017829	ENSGACT00000023609	katnal2	katanin p60 subunit A-like 2 [Source:ZFIN;Acc:ZDB-GENE-051113-156]	chrXIV	0.333034	0.185	3.99002e-25
Late spermatocytes	ENSGACG00000019838	ENSGACT00000026261	tcp11l2	t-complex 11, testis-specific-like 2 [Source:ZFIN;Acc:ZDB-GENE-040426-1956]	chrIV	0.377575	0.236	3.99549e-25
Late spermatocytes	ENSGACG00000011337	ENSGACT00000015009			chrI	0.384768	0.265	4.06184e-25
Late spermatocytes	ENSGACG00000007072	ENSGACT00000009399	CBWD1	COBW domain containing 1 [Source:HGNC Symbol;Acc:HGNC:17134]	chrXIII	0.301485	0.155	4.08555e-25
Mid-spermatocytes	ENSGACG00000012079	ENSGACT00000016033	wnk1a	WNK lysine deficient protein kinase 1a [Source:ZFIN;Acc:ZDB-GENE-080917-49]	chrXIX	0.30322	0.174	4.4639e-25
Mid-spermatocytes	ENSGACG00000016662	ENSGACT00000022041	RAB31	RAB31, member RAS oncogene family [Source:HGNC Symbol;Acc:HGNC:9771]	chrIII	0.326676	0.209	4.82086e-25
Late-spermatocytes	ENSGACG00000008037	ENSGACT00000010672	zgc:56095	zgc:56095 [Source:ZFIN;Acc:ZDB-GENE-040426-1948]	chrV	0.341901	0.537	5.29277e-25
Mid-spermatocytes	ENSGACG00000011178	ENSGACT00000014816	nol9	nucleolar protein 9 [Source:ZFIN;Acc:ZDB-GENE-070629-1]	chrXII	0.356975	0.226	5.50934e-25
Somatic	ENSGACG00000013304	ENSGACT00000017623	rpl22	ribosomal protein L22 [Source:ZFIN;Acc:ZDB-GENE-051113-276]	chrXII	0.335134	0.814	6.24814e-25
Late spermatocytes	ENSGACG00000019739	ENSGACT00000026139	cct4	chaperonin containing TCP1, subunit 4 (delta) [Source:ZFIN;Acc:ZDB-GENE-040426-1421]	chrIX	0.483226	0.572	6.50168e-25
Mid-spermatocytes	ENSGACG00000016260	ENSGACT00000021496	mtrex	Mtr4 exosome RNA helicase [Source:ZFIN;Acc:ZDB-GENE-040426-2854]	chrXIV	0.424892	0.287	6.68495e-25
Late-spermatocytes	ENSGACG00000006131	ENSGACT00000008162	VAPB	VAMP associated protein B and C [Source:HGNC Symbol;Acc:HGNC:12649]	chrXII	0.388547	0.344	7.16651e-25
Late spermatocytes	ENSGACG00000008416	ENSGACT00000011150	usp39	ubiquitin specific peptidase 39 [Source:ZFIN;Acc:ZDB-GENE-030131-966]	chrXIII	0.360594	0.232	7.34505e-25
Mid-spermatocytes	ENSGACG00000015324	ENSGACT00000020251	cactin	cactin [Source:NCBI gene;Acc:100126813]	chrIII	0.482777	0.357	7.45952e-25
Late spermatocytes	ENSGACG00000020698	ENSGACT00000027422	chrdl2	chordin-like 2 [Source:ZFIN;Acc:ZDB-GENE-081104-305]	chrVII	0.285366	0.15	7.56381e-25
Mid-spermatocytes	ENSGACG00000016151	ENSGACT00000021356	psmb1	proteasome 20S subunit beta 1 [Source:ZFIN;Acc:ZDB-GENE-040618-2]	chrII	0.630112	0.522	8.12064e-25
Late spermatocytes	ENSGACG00000016561	ENSGACT00000021906	olfm2b	olfactomedin 2b [Source:ZFIN;Acc:ZDB-GENE-040426-2402]	chrIX	0.335943	0.212	8.39242e-25
Late-spermatocytes	ENSGACG00000015363	ENSGACT00000020299	mrpl16	mitochondrial ribosomal protein L16 [Source:ZFIN;Acc:ZDB-GENE-041122-1]	chrII	0.386063	0.254	8.57635e-25
Mid-spermatocytes	ENSGACG00000012678	ENSGACT00000016832	eif2s3	eukaryotic translation initiation factor 2, subunit 3 gamma [Source:NCBI gene;Acc:327341]	scaffold_126	0.606045	0.47	8.82799e-25
Mid-spermatocytes	ENSGACG00000012756	ENSGACT00000016879			chrI	0.261775	0.165	9.50316e-25
Late spermatocytes	ENSGACG00000014988	ENSGACT00000019814	inpp4ab	inositol polyphosphate-4-phosphatase type I Ab [Source:ZFIN;Acc:ZDB-GENE-081104-521]	scaffold_74	0.30974	0.163	9.545e-25
Late spermatocytes	ENSGACG00000020272	ENSGACT00000026840	stip1	stress-induced phosphoprotein 1 [Source:ZFIN;Acc:ZDB-GENE-041121-17]	chrVII	0.426068	0.331	9.92487e-25
Late spermatocytes	ENSGACG00000012127	ENSGACT00000016089	gpkow	G patch domain and KOW motifs [Source:NCBI gene;Acc:368735]	chrXII	0.311425	0.172	1.03055e-24
Late spermatocytes	ENSGACG00000019511	ENSGACT00000025837	thumpd1	THUMP domain containing 1 [Source:ZFIN;Acc:ZDB-GENE-040426-1805]	chrIX	0.351041	0.205	1.03491e-24
Mid-spermatocytes	ENSGACG00000010822	ENSGACT00000014364	acbd6	acyl-CoA binding domain containing 6 [Source:NCBI gene;Acc:324090]	chrVIII	0.441104	0.261	1.04531e-24
Elongated spermatid	ENSGACG00000015490	ENSGACT00000020477	ufc1	ubiquitin-fold modifier conjugating enzyme 1 [Source:NCBI gene;Acc:445256]	chrXIV	0.411502	0.494	1.05863e-24
Late-spermatocytes	ENSGACG00000001768	ENSGACT00000002317	dhx16	DEAH (Asp-Glu-Ala-His) box polypeptide 16 [Source:ZFIN;Acc:ZDB-GENE-030131-8589]	scaffold_122	0.390771	0.295	1.0743e-24
Elongated spermatid	ENSGACG00000017434	ENSGACT00000023077	ndufa1	NADH:ubiquinone oxidoreductase subunit A1 [Source:ZFIN;Acc:ZDB-GENE-040625-168]	chrIV	0.403229	0.562	1.11897e-24
Mid-spermatocytes	ENSGACG00000007982	ENSGACT00000010595	rxrbb	retinoid x receptor, beta b [Source:NCBI gene;Acc:30486]	chrXX	0.390376	0.261	1.15696e-24
Late spermatocytes	ENSGACG00000011988	ENSGACT00000015901	wdr92	WD repeat domain 92 [Source:NCBI gene;Acc:550284]	chrVI	0.410159	0.307	1.23058e-24
Late spermatocytes	ENSGACG00000011074	ENSGACT00000014685	nuf2	UF2 component of NDC80 kinetochore complex [Source:NCBI gene;Acc:393280]	chrXVII	0.326158	0.201	1.28116e-24
Mid-spermatocytes	ENSGACG00000000644	ENSGACT00000000833	sumf1	sulfatase modifying factor 1 [Source:ZFIN;Acc:ZDB-GENE-060421-3113]	scaffold_27	0.369051	0.226	1.41203e-24
Late spermatocytes	ENSGACG00000020842	ENSGACT00000027608	rbm41	RNA binding motif protein 41 [Source:ZFIN;Acc:ZDB-GENE-041114-107]	chrVII	0.418332	0.338	1.55278e-24
Mid-spermatocytes	ENSGACG00000001156	ENSGACT00000001505	fbxo42	F-box protein 42 [Source:ZFIN;Acc:ZDB-GENE-030131-7399]	scaffold_27	0.392125	0.261	1.69937e-24
Late-spermatocytes	ENSGACG00000017766	ENSGACT00000023520			scaffold_137	0.27188	0.764	1.92135e-24
Late spermatogonia	ENSGACG00000004963	ENSGACT00000006567	cox7a1	cytochrome c oxidase subunit 7A1 [Source:ZFIN;Acc:ZDB-GENE-060929-340]	chrI	0.445532	0.239	1.94242e-24
Late spermatocytes	ENSGACG00000006105	ENSGACT00000008137	prim2	DNA primase subunit 2 [Source:ZFIN;Acc:ZDB-GENE-050522-471]	chrVI	0.358345	0.23	2.02826e-24
Elongated spermatid	ENSGACG00000008962	ENSGACT00000011858	chchd2	coiled-coil-helix-coiled-coil-helix domain containing 2 [Source:ZFIN;Acc:ZDB-GENE-040426-1737]	chrI	0.364321	0.258	2.24378e-24
Late spermatocytes	ENSGACG00000012190	ENSGACT00000016159	aimp2	aminoacyl tRNA synthetase complex interacting multifunctional protein 2 [Source:ZFIN;Acc:ZDB-GENE-040426-2652]	chrXI	0.419297	0.347	2.30366e-24
Late spermatocytes	ENSGACG00000018216	ENSGACT00000024130	cbx8b	chromobox homolog 8b [Source:ZFIN;Acc:ZDB-GENE-050522-325]	chrIX	0.312197	0.166	2.35593e-24
Late spermatocytes	ENSGACG00000012963	ENSGACT00000017171	ube2e1	ubiquitin-conjugating enzyme E2E 1 [Source:ZFIN;Acc:ZDB-GENE-071004-16]	chrXX	0.397176	0.318	2.497e-24
Late spermatocytes	ENSGACG00000011405	ENSGACT00000015100	stim1a	stromal interaction molecule 1a [Source:ZFIN;Acc:ZDB-GENE-060503-914]	chrI	0.340735	0.199	2.62412e-24
Late-spermatocytes	ENSGACG00000001846	ENSGACT00000002431	uchl3	ubiquitin carboxyl-terminal esterase L3 (ubiquitin thiolesterase) [Source:ZFIN;Acc:ZDB-GENE-050522-158]	chrXVI	0.385098	0.268	2.80539e-24
Late spermatocytes	ENSGACG00000000031	ENSGACT00000000044			scaffold_89	0.435185	0.391	3.06977e-24
Late-spermatocytes	ENSGACG00000009564	ENSGACT00000012669	abhd16a	abhydrolase domain containing 16A [Source:ZFIN;Acc:ZDB-GENE-010601-2]	chrXX	0.384188	0.318	3.07465e-24
Late spermatocytes	ENSGACG00000016770	ENSGACT00000022182	dut	deoxyuridine triphosphatase [Source:ZFIN;Acc:ZDB-GENE-041010-93]	chrII	0.373379	0.249	3.48271e-24
Late spermatocytes	ENSGACG00000016199	ENSGACT00000021415	adpgk2	ADP-dependent glucokinase 2 [Source:ZFIN;Acc:ZDB-GENE-090609-3]	chrII	0.306183	0.159	3.48837e-24
Mid-spermatocytes	ENSGACG00000020558	ENSGACT00000027232	ccna1	cyclin A1 [Source:ZFIN;Acc:ZDB-GENE-040311-2]	chrVII	0.262982	0.183	3.54951e-24
Late spermatocytes	ENSGACG00000015626	ENSGACT00000020650	nucb2a	nucleobindin 2a [Source:ZFIN;Acc:ZDB-GENE-030826-14]	chrII	0.320838	0.172	3.77605e-24
Mid-spermatocytes	ENSGACG00000019192	ENSGACT00000025422	hbp1	HMG-box transcription factor 1 [Source:ZFIN;Acc:ZDB-GENE-050522-414]	chrIV	0.352642	0.2	3.80996e-24
Late spermatocytes	ENSGACG00000017224	ENSGACT00000022792	ift22	intraflagellar transport 22 homolog (Chlamydomonas) [Source:NCBI gene;Acc:550583]	chrIII	0.349451	0.219	3.93198e-24
Late spermatocytes	ENSGACG00000016809	ENSGACT00000022234	dtwd1	DTW domain containing 1 [Source:NCBI gene;Acc:449778]	chrII	0.369321	0.26	3.93754e-24
Late-spermatocytes	ENSGACG00000006925	ENSGACT00000009289	kpna2	karyopherin alpha 2 (RAG cohort 1, importin alpha 1) [Source:ZFIN;Acc:ZDB-GENE-040718-22]	chrXI	0.376684	0.287	4.18512e-24
Late spermatocytes	ENSGACG00000016442	ENSGACT00000021749	ndufs8a	NADH:ubiquinone oxidoreductase core subunit S8a [Source:ZFIN;Acc:ZDB-GENE-040426-2153]	chrIX	0.404797	0.309	4.33948e-24
Elongated spermatid	ENSGACG00000003912	ENSGACT00000005155	sub1b	SUB1 regulator of transcription b [Source:ZFIN;Acc:ZDB-GENE-040718-209]	chrXIII	0.361294	0.314	4.59415e-24
Late spermatocytes	ENSGACG00000010764	ENSGACT00000014294	prepl	prolyl endopeptidase like [Source:ZFIN;Acc:ZDB-GENE-090313-224]	chrVI	0.288735	0.157	5.03345e-24
Mid-spermatocytes	ENSGACG00000010564	ENSGACT00000014072	IDH3G	isocitrate dehydrogenase (NAD(+)) 3 non-catalytic subunit gamma [Source:HGNC Symbol;Acc:HGNC:5386]	chrXII	0.37158	0.252	5.0988e-24
Late spermatocytes	ENSGACG00000005817	ENSGACT00000007737	gls2b	glutaminase 2b (liver, mitochondrial) [Source:ZFIN;Acc:ZDB-GENE-050208-408]	chrXVII	0.306937	0.163	5.30979e-24
Late spermatocytes	ENSGACG00000010638	ENSGACT00000014108	dync2li1	dynein, cytoplasmic 2, light intermediate chain 1 [Source:NCBI gene;Acc:393452]	chrVI	0.288085	0.15	5.4415e-24
Mid-spermatocytes	ENSGACG00000000884	ENSGACT00000001158	fancd2	FA complementation group D2 [Source:ZFIN;Acc:ZDB-GENE-040116-5]	scaffold_27	0.403891	0.243	5.69232e-24
Mid-spermatocytes	ENSGACG00000020230	ENSGACT00000026781	c1qbp	complement component 1, q subcomponent binding protein [Source:NCBI gene;Acc:334619]	chrVII	0.453018	0.287	6.00315e-24
Late spermatocytes	ENSGACG00000000198	ENSGACT00000000258	atp6ap1a	ATPase H+ transporting accessory protein 1a [Source:ZFIN;Acc:ZDB-GENE-090312-136]	scaffold_195	0.299472	0.159	6.01911e-24
Late spermatocytes	ENSGACG00000015455	ENSGACT00000020425	copb2	coatomer protein complex, subunit beta 2 [Source:ZFIN;Acc:ZDB-GENE-010724-7]	chrIII	0.347398	0.216	6.29761e-24
Late-spermatocytes	ENSGACG00000003918	ENSGACT00000005157	CBX1	chromobox 1 [Source:HGNC Symbol;Acc:HGNC:1551]	chrV	0.362094	0.239	6.43556e-24
Late spermatocytes	ENSGACG00000012153	ENSGACT00000016121	asb6	ankyrin repeat and SOCS box containing 6 [Source:ZFIN;Acc:ZDB-GENE-050522-338]	chrXIII	0.364043	0.236	6.67317e-24
Mid-spermatocytes	ENSGACG00000013529	ENSGACT00000017944	ppp1caa	protein phosphatase 1, catalytic subunit, alpha isozyme a [Source:ZFIN;Acc:ZDB-GENE-040516-3]	chrXI	0.368992	0.217	6.7047e-24
Early spermatocytes	ENSGACG00000018103	ENSGACT00000023973	rack1	receptor for activated C kinase 1 [Source:NCBI gene;Acc:30722]	chrIV	0.292068	0.718	7.2135e-24
Early spermatid	ENSGACG00000005321	ENSGACT00000007054	tnfaip1	tumor necrosis factor, alpha-induced protein 1 (endothelial) [Source:ZFIN;Acc:ZDB-GENE-030131-5610]	chrI	0.393116	0.195	7.48335e-24
Late spermatocytes	ENSGACG00000004615	ENSGACT00000006108	atp6v1c1a	ATPase H+ transporting V1 subunit C1a [Source:NCBI gene;Acc:368907]	chrXX	0.338528	0.208	7.61517e-24
Mid-spermatocytes	ENSGACG00000009075	ENSGACT00000011992	si:ch211-197h24.6	si:ch211-197h24.6 [Source:ZFIN;Acc:ZDB-GENE-030131-1361]	chrXX	0.29912	0.157	7.69672e-24
Late spermatocytes	ENSGACG00000001169	ENSGACT00000001518			scaffold_129	0.290602	0.155	7.89622e-24
Elongated spermatid	ENSGACG00000006714	ENSGACT00000008904	IFI27L1	interferon alpha inducible protein 27 like 1 [Source:HGNC Symbol;Acc:HGNC:19754]	chrXV	0.32158	0.238	8.40208e-24
Late spermatogonia	ENSGACG00000019780	ENSGACT00000026191			chrIX	0.331335	0.196	8.74259e-24
Late spermatocytes	ENSGACG00000016636	ENSGACT00000022003	abcg2b	ATP-binding cassette, sub-family G (WHITE), member 2b [Source:ZFIN;Acc:ZDB-GENE-050517-36]	chrIX	0.307124	0.155	8.93374e-24
Late-spermatocytes	ENSGACG00000013590	ENSGACT00000018009	ubr7	ubiquitin protein ligase E3 component n-recognin 7 [Source:ZFIN;Acc:ZDB-GENE-030131-1535]	chrXVIII	0.372735	0.24	8.93912e-24
Late spermatocytes	ENSGACG00000009581	ENSGACT00000012727	uqcrc2b	ubiquinol-cytochrome c reductase core protein 2b [Source:ZFIN;Acc:ZDB-GENE-030131-1269]	chrV	0.434495	0.393	9.45372e-24
Late-spermatocytes	ENSGACG00000019788	ENSGACT00000026207	ptp4a1	protein tyrosine phosphatase 4A1 [Source:ZFIN;Acc:ZDB-GENE-041121-11]	chrIX	0.377221	0.345	9.50335e-24
Elongated spermatid	ENSGACG00000017611	ENSGACT00000023323	arpc3	actin related protein 2/3 complex, subunit 3 [Source:ZFIN;Acc:ZDB-GENE-040625-107]	chrXIV	0.326893	0.21	9.87019e-24
Late-spermatocytes	ENSGACG00000005291	ENSGACT00000007023			chrXV	0.358393	0.199	1.05126e-23
Late-spermatocytes	ENSGACG00000016939	ENSGACT00000022421	sppl2	signal peptide peptidase-like 2 [Source:ZFIN;Acc:ZDB-GENE-030131-4265]	chrIII	0.369548	0.232	1.05348e-23
Late-spermatocytes	ENSGACG00000004730	ENSGACT00000006262	eif5	eukaryotic translation initiation factor 5 [Source:ZFIN;Acc:ZDB-GENE-030131-975]	chrXV	0.395062	0.349	1.12374e-23
Early spermatocytes	ENSGACG00000020889	ENSGACT00000027674	nhp2	NHP2 ribonucleoprotein homolog (yeast) [Source:NCBI gene;Acc:100003787]	chrVII	0.365813	0.168	1.15287e-23
Mid-spermatocytes	ENSGACG00000009444	ENSGACT00000012491	copz1	coatomer protein complex, subunit zeta 1 [Source:ZFIN;Acc:ZDB-GENE-000406-6]	chrXII	0.578128	0.4	1.16073e-23
Late spermatocytes	ENSGACG00000017973	ENSGACT00000023801	slc30a5	solute carrier family 30 member 5 [Source:NCBI gene;Acc:436594]	chrXIV	0.321153	0.17	1.17746e-23
Late spermatocytes	ENSGACG00000016258	ENSGACT00000021493	si:ch1073-82l19.1	si:ch1073-82l19.1 [Source:ZFIN;Acc:ZDB-GENE-030131-5941]	chrIII	0.291603	0.155	1.2818e-23
Mid-spermatocytes	ENSGACG00000012090	ENSGACT00000016031	comtb	catechol-O-methyltransferase b [Source:NCBI gene;Acc:565370]	chrXVII	0.264889	0.174	1.48492e-23
Early spermatid	ENSGACG00000016373	ENSGACT00000021670	tfr1a	transferrin receptor 1a [Source:ZFIN;Acc:ZDB-GENE-041220-1]	chrIII	0.438026	0.214	1.5407e-23
Late-spermatocytes	ENSGACG00000002518	ENSGACT00000003307	cdk1	cyclin-dependent kinase 1 [Source:ZFIN;Acc:ZDB-GENE-010320-1]	chrVI	0.366894	0.249	1.5922e-23
Elongated spermatid	ENSGACG00000016584	ENSGACT00000021938	UBL5	ubiquitin like 5 [Source:HGNC Symbol;Acc:HGNC:13736]	chrIX	0.320705	0.188	1.60307e-23
Late-spermatocytes	ENSGACG00000015132	ENSGACT00000019993	cnppd1	cyclin Pas1/PHO80 domain containing 1 [Source:ZFIN;Acc:ZDB-GENE-030131-6808]	chrI	0.388529	0.268	1.73086e-23
Late-spermatocytes	ENSGACG00000001491	ENSGACT00000001946	insig2	insulin induced gene 2 [Source:ZFIN;Acc:ZDB-GENE-040202-1]	chrXVI	0.376199	0.292	1.74248e-23
Late spermatocytes	ENSGACG00000014205	ENSGACT00000018793	wsb2	WD repeat and SOCS box containing 2 [Source:ZFIN;Acc:ZDB-GENE-081104-26]	chrXIII	0.457993	0.479	1.85917e-23
Mid-spermatocytes	ENSGACG00000014461	ENSGACT00000019107	tvp23b	trans-golgi network vesicle protein 23 homolog B (S. cerevisiae) [Source:ZFIN;Acc:ZDB-GENE-050522-404]	scaffold_112	0.494788	0.365	1.88574e-23
Late spermatocytes	ENSGACG00000004226	ENSGACT00000005585	snap29	synaptosome associated protein 29 [Source:ZFIN;Acc:ZDB-GENE-041111-226]	chrXIII	0.389876	0.285	1.91633e-23
Somatic	ENSGACG00000004055	ENSGACT00000005336	rpl6	ribosomal protein L6 [Source:ZFIN;Acc:ZDB-GENE-030131-8671]	chrXIII	0.397058	0.949	1.99848e-23
Elongated spermatid	ENSGACG00000002674	ENSGACT00000003508	psmb2	proteasome 20S subunit beta 2 [Source:ZFIN;Acc:ZDB-GENE-040718-353]	chrX	0.267892	0.155	2.1689e-23
Early spermatocytes	ENSGACG00000009248	ENSGACT00000012237	mrpl19	mitochondrial ribosomal protein L19 [Source:ZFIN;Acc:ZDB-GENE-040801-55]	chrXVIII	0.418298	0.19	2.18321e-23
Mid-spermatocytes	ENSGACG00000001476	ENSGACT00000001914	trub2	TruB pseudouridine (psi) synthase family member 2 [Source:ZFIN;Acc:ZDB-GENE-040704-41]	scaffold_27	0.42467	0.304	2.20866e-23
Late spermatocytes	ENSGACG00000005787	ENSGACT00000007666	CCDC148	coiled-coil domain containing 148 [Source:HGNC Symbol;Acc:HGNC:25191]	chrXVI	0.285672	0.15	2.23433e-23
Late-spermatocytes	ENSGACG00000013037	ENSGACT00000017283			chrXX	0.355194	0.2	2.27511e-23
Late spermatocytes	ENSGACG00000001652	ENSGACT00000002162	rsu1	Ras suppressor protein 1 [Source:ZFIN;Acc:ZDB-GENE-030616-518]	chrXXI	0.365224	0.243	2.27957e-23
Late spermatocytes	ENSGACG00000001719	ENSGACT00000002249	katnal1	katanin p60 subunit A-like 1 [Source:NCBI gene;Acc:492790]	chrXVI	0.33446	0.199	2.28586e-23
Late spermatocytes	ENSGACG00000015774	ENSGACT00000020857	cyb5b	cytochrome b5 type B [Source:ZFIN;Acc:ZDB-GENE-040426-2614]	chrII	0.357522	0.225	2.364e-23
Elongated spermatid	ENSGACG00000020286	ENSGACT00000026858	prdx5	peroxiredoxin 5 [Source:ZFIN;Acc:ZDB-GENE-050522-159]	chrVII	0.393803	0.486	2.42848e-23
Late spermatocytes	ENSGACG00000017438	ENSGACT00000023086	iqgap1	IQ motif containing GTPase activating protein 1 [Source:ZFIN;Acc:ZDB-GENE-050809-24]	chrII	0.376202	0.291	2.45133e-23
Mid-spermatocytes	ENSGACG00000008857	ENSGACT00000011713	fkbp10a	FKBP prolyl isomerase 10a [Source:ZFIN;Acc:ZDB-GENE-100921-75]	chrXI	0.404165	0.252	2.46795e-23
Late-spermatocytes	ENSGACG00000012861	ENSGACT00000017026	atad1a	ATPase family AAA domain containing 1a [Source:NCBI gene;Acc:368672]	chrXIII	0.373849	0.257	2.56326e-23
Mid-spermatocytes	ENSGACG00000009585	ENSGACT00000012672	si:ch211-166a6.5	si:ch211-166a6.5 [Source:ZFIN;Acc:ZDB-GENE-030131-9913]	chrXIII	0.351636	0.261	2.61249e-23
Mid-spermatocytes	ENSGACG00000002569	ENSGACT00000003372	aar2	AAR2 splicing factor [Source:ZFIN;Acc:ZDB-GENE-040704-68]	chrXII	0.412144	0.278	2.71057e-23
Late-spermatocytes	ENSGACG00000008145	ENSGACT00000010802	srpk1a	SRSF protein kinase 1a [Source:ZFIN;Acc:ZDB-GENE-030131-2399]	chrXII	0.368925	0.257	3.09815e-23
Mid-spermatocytes	ENSGACG00000002180	ENSGACT00000002845	thtpa	thiamine triphosphatase [Source:ZFIN;Acc:ZDB-GENE-070502-2]	chrXXI	0.387821	0.261	3.44813e-23
Early spermatocytes	ENSGACG00000007221	ENSGACT00000009588	hdac1	histone deacetylase 1 [Source:ZFIN;Acc:ZDB-GENE-020419-32]	chrXV	0.454381	0.275	3.50974e-23
Mid-spermatocytes	ENSGACG00000005268	ENSGACT00000007027	sft2d1	SFT2 domain containing 1 [Source:ZFIN;Acc:ZDB-GENE-040426-1350]	chrVI	0.409051	0.243	3.56486e-23
Late-spermatocytes	ENSGACG00000014908	ENSGACT00000019712	arl6ip1	ADP-ribosylation factor-like 6 interacting protein 1 [Source:ZFIN;Acc:ZDB-GENE-040426-1087]	chrXI	0.387045	0.37	4.06082e-23
Late spermatocytes	ENSGACG00000001471	ENSGACT00000001917	gtf2h4	general transcription factor IIH, polypeptide 4 [Source:ZFIN;Acc:ZDB-GENE-030131-6779]	scaffold_111	0.334898	0.208	4.13225e-23
Late-spermatocytes	ENSGACG00000013717	ENSGACT00000018158	dnali1	dynein, axonemal, light intermediate chain 1 [Source:ZFIN;Acc:ZDB-GENE-080204-7]	chrXX	0.367382	0.271	4.21385e-23
Late spermatocytes	ENSGACG00000019578	ENSGACT00000025937	csnk1a1	casein kinase 1, alpha 1 [Source:ZFIN;Acc:ZDB-GENE-020419-19]	chrIV	0.391634	0.316	4.99251e-23
Late spermatocytes	ENSGACG00000012323	ENSGACT00000016319	zgc:77486	zgc:77486 [Source:ZFIN;Acc:ZDB-GENE-040426-2056]	chrVIII	0.447337	0.453	5.20701e-23
Late-spermatocytes	ENSGACG00000008691	ENSGACT00000011486	zbtb2b	zinc finger and BTB domain containing 2b [Source:ZFIN;Acc:ZDB-GENE-040426-2753]	chrXVIII	0.36044	0.254	5.62531e-23
Late-spermatocytes	ENSGACG00000009679	ENSGACT00000012806	kdm1a	lysine (K)-specific demethylase 1a [Source:ZFIN;Acc:ZDB-GENE-030131-7828]	chrXV	0.373765	0.258	5.81666e-23
Mid-spermatocytes	ENSGACG00000019892	ENSGACT00000026334	atp6v1e1b	ATPase H+ transporting V1 subunit E1b [Source:ZFIN;Acc:ZDB-GENE-020419-11]	chrIV	0.40776	0.27	5.99037e-23
Late spermatocytes	ENSGACG00000020374	ENSGACT00000026984	cwc15	CWC15 spliceosome associated protein homolog [Source:NCBI gene;Acc:415140]	chrVII	0.400437	0.331	6.17285e-23
Late-spermatocytes	ENSGACG00000017272	ENSGACT00000022852	gpt2l	glutamic pyruvate transaminase (alanine aminotransferase) 2, like [Source:NCBI gene;Acc:403086]	chrIII	0.376736	0.328	6.72087e-23
Mid-spermatocytes	ENSGACG00000010648	ENSGACT00000014131	VPS26B	VPS26, retromer complex component B [Source:NCBI gene;Acc:406684]	chrI	0.324571	0.191	6.76707e-23
Late spermatogonia	ENSGACG00000011934	ENSGACT00000015824			chrXX	0.504659	0.326	6.8999e-23
Early spermatocytes	ENSGACG00000001081	ENSGACT00000001401	mak16	MAK16 homolog (S. cerevisiae) [Source:NCBI gene;Acc:192312]	scaffold_150	0.58495	0.26	7.19492e-23
Mid-spermatocytes	ENSGACG00000009094	ENSGACT00000012044	SNX14	sorting nexin 14 [Source:HGNC Symbol;Acc:HGNC:14977]	chrXV	0.436598	0.243	7.83335e-23
Late spermatocytes	ENSGACG00000000357	ENSGACT00000000462	tmem183a	transmembrane protein 183A [Source:ZFIN;Acc:ZDB-GENE-050327-5]	scaffold_27	0.280595	0.152	7.91471e-23
Late spermatocytes	ENSGACG00000020570	ENSGACT00000027250	trim47	tripartite motif containing 47 [Source:ZFIN;Acc:ZDB-GENE-040426-1000]	chrVII	0.295874	0.163	7.9619e-23
Late spermatocytes	ENSGACG00000018348	ENSGACT00000024306	cltb	clathrin, light chain B [Source:ZFIN;Acc:ZDB-GENE-101005-2]	chrIV	0.374616	0.26	8.60277e-23
Late spermatocytes	ENSGACG00000020777	ENSGACT00000027523	tbcelb	tubulin folding cofactor E-like b [Source:ZFIN;Acc:ZDB-GENE-100921-13]	chrVII	0.379953	0.265	9.37622e-23
Late spermatocytes	ENSGACG00000003100	ENSGACT00000004068	si:ch211-140b10.6	si:ch211-140b10.6 [Source:ZFIN;Acc:ZDB-GENE-091204-382]	chrXXI	0.38053	0.247	1.14227e-22
Late spermatocytes	ENSGACG00000018708	ENSGACT00000024780	smc3	structural maintenance of chromosomes 3 [Source:ZFIN;Acc:ZDB-GENE-030131-3196]	chrIX	0.296135	0.157	1.25733e-22
Mid-spermatocytes	ENSGACG00000015692	ENSGACT00000020748			chrIII	0.359251	0.252	1.3314e-22
Mid-spermatocytes	ENSGACG00000004444	ENSGACT00000005898	agps	alkylglycerone phosphate synthase [Source:ZFIN;Acc:ZDB-GENE-031118-14]	chrXVI	0.409043	0.287	1.39444e-22
Mid-spermatocytes	ENSGACG00000003069	ENSGACT00000004054	pnp6	purine nucleoside phosphorylase 6 [Source:ZFIN;Acc:ZDB-GENE-040426-1800]	chrXIX	0.295771	0.403	1.4443e-22
Mid-spermatocytes	ENSGACG00000008360	ENSGACT00000011083			chrXV	0.341896	0.226	1.51235e-22
Late spermatocytes	ENSGACG00000020797	ENSGACT00000027550	rab24	RAB24, member RAS oncogene family [Source:ZFIN;Acc:ZDB-GENE-050706-110]	chrVII	0.326229	0.183	1.56564e-22
Mid-spermatocytes	ENSGACG00000007378	ENSGACT00000009823	csnk1e	casein kinase 1, epsilon [Source:ZFIN;Acc:ZDB-GENE-030131-7873]	chrXI	0.325853	0.226	1.73434e-22
Mid-spermatocytes	ENSGACG00000016929	ENSGACT00000022413	insra	insulin receptor a [Source:ZFIN;Acc:ZDB-GENE-020503-3]	chrIII	0.350715	0.209	1.73484e-22
Mid-spermatocytes	ENSGACG00000006149	ENSGACT00000008175	cdo1	cysteine dioxygenase, type I [Source:NCBI gene;Acc:393714]	chrXIII	0.274226	0.165	1.7688e-22
Late-spermatocytes	ENSGACG00000013676	ENSGACT00000018104	mycbp	MYC binding protein [Source:ZFIN;Acc:ZDB-GENE-060331-97]	chrXX	0.374625	0.272	1.78981e-22
Late spermatocytes	ENSGACG00000018623	ENSGACT00000024669	ints6l	integrator complex subunit 6 like [Source:NCBI gene;Acc:393406]	chrIV	0.335012	0.201	1.93365e-22
Mid-spermatocytes	ENSGACG00000004263	ENSGACT00000005630	serpind1	serpin peptidase inhibitor, clade D (heparin cofactor), member 1 [Source:ZFIN;Acc:ZDB-GENE-030711-2]	chrXIII	0.276982	0.165	1.94237e-22
Late-spermatocytes	ENSGACG00000009114	ENSGACT00000012058		trichoplein, keratin filament binding [Source:NCBI gene;Acc:678595]	chrXIII	0.3621	0.239	2.14419e-22
Late-spermatocytes	ENSGACG00000015016	ENSGACT00000019847	tmem237b	transmembrane protein 237b [Source:NCBI gene;Acc:447898]	scaffold_74	0.356349	0.234	2.21949e-22
Late spermatocytes	ENSGACG00000006200	ENSGACT00000008218	nsmce2	NSE2 (MMS21) homolog, SMC5-SMC6 complex SUMO ligase [Source:ZFIN;Acc:ZDB-GENE-081022-128]	chrXX	0.296537	0.168	2.22218e-22
Mid-spermatocytes	ENSGACG00000016217	ENSGACT00000021436			chrIV	0.286455	0.165	2.26595e-22
Late spermatocytes	ENSGACG00000019362	ENSGACT00000025640	neurl4	neuralized E3 ubiquitin protein ligase 4 [Source:ZFIN;Acc:ZDB-GENE-100318-4]	chrVII	0.286629	0.152	2.40523e-22
Late spermatocytes	ENSGACG00000012311	ENSGACT00000016308			chrI	0.335157	0.188	2.48805e-22
Mid-spermatocytes	ENSGACG00000012241	ENSGACT00000016228	rad51	RAD51 recombinase [Source:ZFIN;Acc:ZDB-GENE-040426-2286]	chrXVIII	0.359403	0.287	2.51318e-22
Late spermatocytes	ENSGACG00000012474	ENSGACT00000016537	rabl2	RAB, member of RAS oncogene family-like 2 [Source:ZFIN;Acc:ZDB-GENE-060503-464]	chrXIX	0.31517	0.181	2.55929e-22
Elongated spermatid	ENSGACG00000012879	ENSGACT00000017059	ap4s1	adaptor related protein complex 4 subunit sigma 1 [Source:ZFIN;Acc:ZDB-GENE-030616-404]	scaffold_247	0.363132	0.291	2.81788e-22
Late spermatocytes	ENSGACG00000008745	ENSGACT00000011582	uhrf1	ubiquitin-like with PHD and ring finger domains 1 [Source:NCBI gene;Acc:406350]	chrVIII	0.336004	0.225	2.99029e-22
Early spermatocytes	ENSGACG00000019497	ENSGACT00000025819	apex1	APEX nuclease (multifunctional DNA repair enzyme) 1 [Source:NCBI gene;Acc:406730]	chrIV	0.51272	0.244	3.39353e-22
Late spermatocytes	ENSGACG00000020885	ENSGACT00000027667	PPP2CA	protein phosphatase 2 catalytic subunit alpha [Source:HGNC Symbol;Acc:HGNC:9299]	chrVII	0.307405	0.174	3.4774e-22
Mid-spermatocytes	ENSGACG00000017270	ENSGACT00000022844	fuz	fuzzy planar cell polarity protein [Source:ZFIN;Acc:ZDB-GENE-090609-2]	chrIII	0.407539	0.27	3.56183e-22
Late spermatocytes	ENSGACG00000016801	ENSGACT00000022222	lrrc42	leucine rich repeat containing 42 [Source:NCBI gene;Acc:326793]	chrIII	0.308561	0.168	3.78625e-22
Late-spermatocytes	ENSGACG00000015461	ENSGACT00000020436	wdr36	WD repeat domain 36 [Source:ZFIN;Acc:ZDB-GENE-030131-464]	chrXIV	0.365635	0.265	3.94936e-22
Early spermatid	ENSGACG00000014885	ENSGACT00000019691	eif1	eukaryotic translation initiation factor 1 [Source:ZFIN;Acc:ZDB-GENE-030131-956]	chrXI	0.542902	0.575	4.25256e-22
Late spermatocytes	ENSGACG00000012376	ENSGACT00000016400	chmp7	charged multivesicular body protein 7 [Source:NCBI gene;Acc:393754]	chrXIII	0.288215	0.159	4.83566e-22
Late-spermatocytes	ENSGACG00000020470	ENSGACT00000027119	asl	argininosuccinate lyase [Source:ZFIN;Acc:ZDB-GENE-040426-1152]	chrVII	0.324618	0.167	5.04769e-22
Early spermatocytes	ENSGACG00000004373	ENSGACT00000005801	dkc1	dyskeratosis congenita 1, dyskerin [Source:ZFIN;Acc:ZDB-GENE-031118-120]	chrXV	0.385407	0.154	5.21473e-22
Mid-spermatocytes	ENSGACG00000016597	ENSGACT00000021952	cc2d1b	coiled-coil and C2 domain containing 1B [Source:ZFIN;Acc:ZDB-GENE-030131-1426]	chrIII	0.343325	0.226	5.35198e-22
Late spermatocytes	ENSGACG00000018281	ENSGACT00000024215	cetn2	centrin, EF-hand protein, 2 [Source:ZFIN;Acc:ZDB-GENE-091118-94]	chrIV	0.3978	0.3	5.695e-22
Elongated spermatid	ENSGACG00000006355	ENSGACT00000008428	cmc1	C-x(9)-C motif containing 1 [Source:ZFIN;Acc:ZDB-GENE-040426-2626]	chrXX	0.270228	0.152	5.91756e-22
Late-spermatocytes	ENSGACG00000020554	ENSGACT00000027227	rfc3	replication factor C (activator 1) 3 [Source:ZFIN;Acc:ZDB-GENE-020809-3]	chrVII	0.333842	0.172	6.80142e-22
Late spermatocytes	ENSGACG00000002196	ENSGACT00000002866	ube2f	ubiquitin-conjugating enzyme E2F (putative) [Source:NCBI gene;Acc:406606]	chrXVI	0.355951	0.234	7.46763e-22
Late spermatocytes	ENSGACG00000011592	ENSGACT00000015363	stk19	serine/threonine kinase 19 [Source:ZFIN;Acc:ZDB-GENE-000616-11]	chrXI	0.366797	0.263	8.14229e-22
Early Spermatagonia	ENSGACG00000019326	ENSGACT00000025593	ponzr1	plac8 onzin related protein 1 [Source:ZFIN;Acc:ZDB-GENE-070727-1]	chrVII	0.52894	0.177	8.17236e-22
Late-spermatocytes	ENSGACG00000015814	ENSGACT00000020904	sltm	SAFB-like, transcription modulator [Source:ZFIN;Acc:ZDB-GENE-040426-2647]	chrII	0.376917	0.278	9.89345e-22
Late spermatocytes	ENSGACG00000003177	ENSGACT00000004192	ddx27	DEAD (Asp-Glu-Ala-Asp) box polypeptide 27 [Source:ZFIN;Acc:ZDB-GENE-031001-8]	chrXVII	0.304028	0.172	1.07979e-21
Late spermatocytes	ENSGACG00000002606	ENSGACT00000003442	cnot1	CCR4-NOT transcription complex, subunit 1 [Source:NCBI gene;Acc:448949]	chrXIX	0.353404	0.203	1.12639e-21
Late spermatocytes	ENSGACG00000013626	ENSGACT00000018055	cdc20	cell division cycle 20 homolog [Source:ZFIN;Acc:ZDB-GENE-040426-2044]	chrIII	0.30187	0.172	1.16955e-21
Mid-spermatocytes	ENSGACG00000017972	ENSGACT00000023787	tcirg1b	T cell immune regulator 1, ATPase H+ transporting V0 subunit a3b [Source:ZFIN;Acc:ZDB-GENE-040426-2022]	chrIV	0.28432	0.191	1.45025e-21
Elongated spermatid	ENSGACG00000004358	ENSGACT00000005763			chrV	0.347583	0.291	1.46939e-21
Late spermatogonia	ENSGACG00000005260	ENSGACT00000006990	ddost	dolichyl-diphosphooligosaccharide--protein glycosyltransferase subunit (non-catalytic) [Source:NCBI gene;Acc:406408]	chrXII	0.590976	0.326	1.5715e-21
Late spermatocytes	ENSGACG00000007764	ENSGACT00000010345	shmt1	serine hydroxymethyltransferase 1 (soluble) [Source:ZFIN;Acc:ZDB-GENE-040426-1558]	chrXI	0.380888	0.333	1.66659e-21
Late spermatocytes	ENSGACG00000003668	ENSGACT00000004846	araf	A-Raf proto-oncogene, serine/threonine kinase [Source:ZFIN;Acc:ZDB-GENE-050102-2]	chrXIII	0.358653	0.254	1.85428e-21
Mid-spermatocytes	ENSGACG00000018888	ENSGACT00000025022	dnajb9b	DnaJ heat shock protein family (Hsp40) member B9b [Source:ZFIN;Acc:ZDB-GENE-050522-76]	chrIV	0.310585	0.165	1.94506e-21
Mid-spermatocytes	ENSGACG00000004049	ENSGACT00000005327	si:ch211-114n24.6	si:ch211-114n24.6 [Source:ZFIN;Acc:ZDB-GENE-120214-26]	chrVI	0.308971	0.209	1.98205e-21
Mid-spermatocytes	ENSGACG00000000708	ENSGACT00000000919			scaffold_152	0.379872	0.235	2.09519e-21
Mid-spermatocytes	ENSGACG00000017681	ENSGACT00000023412	pmt	phosphoethanolamine methyltransferase [Source:ZFIN;Acc:ZDB-GENE-060929-740]	chrIV	0.438616	0.287	2.14621e-21
Late spermatogonia	ENSGACG00000015983	ENSGACT00000021134	surf1	SURF1 cytochrome c oxidase assembly factor [Source:ZFIN;Acc:ZDB-GENE-041108-2]	chrXIV	0.378747	0.217	2.14741e-21
Late spermatocytes	ENSGACG00000004283	ENSGACT00000005659	bcl2l1	BCL2 like 1 [Source:ZFIN;Acc:ZDB-GENE-010730-1]	chrXII	0.348432	0.205	2.23047e-21
Late spermatocytes	ENSGACG00000003058	ENSGACT00000004019			chrX	0.300649	0.174	2.35891e-21
Late spermatocytes	ENSGACG00000007841	ENSGACT00000010427	lamtor1	late endosomal/lysosomal adaptor, MAPK and MTOR activator 1 [Source:ZFIN;Acc:ZDB-GENE-130819-1]	chrI	0.380133	0.309	2.57684e-21
Late-spermatocytes	ENSGACG00000019983	ENSGACT00000026457	fxr2	fragile X mental retardation, autosomal homolog 2 [Source:ZFIN;Acc:ZDB-GENE-040426-943]	chrVII	0.362076	0.28	2.68266e-21
Mid-spermatocytes	ENSGACG00000013581	ENSGACT00000018002	dhdds	dehydrodolichyl diphosphate synthase [Source:ZFIN;Acc:ZDB-GENE-040426-2236]	chrXX	0.301915	0.183	3.07335e-21
Late-spermatocytes	ENSGACG00000017487	ENSGACT00000023145	ccnb2	cyclin B2 [Source:ZFIN;Acc:ZDB-GENE-030429-12]	chrII	0.329529	0.198	3.17407e-21
Late spermatocytes	ENSGACG00000000667	ENSGACT00000000861	atf1	activating transcription factor 1 [Source:ZFIN;Acc:ZDB-GENE-030131-4334]	scaffold_27	0.299933	0.163	3.30238e-21
Late spermatocytes	ENSGACG00000014141	ENSGACT00000018712	ascc3	activating signal cointegrator 1 complex subunit 3 [Source:NCBI gene;Acc:100332599]	chrXX	0.286042	0.152	3.80498e-21
Late spermatocytes	ENSGACG00000017068	ENSGACT00000022583	brf2	BRF2 RNA polymerase III transcription initiation factor subunit [Source:NCBI gene;Acc:445142]	chrXIV	0.373916	0.272	4.11501e-21
Late-spermatocytes	ENSGACG00000016362	ENSGACT00000021636	TMEM216	transmembrane protein 216 [Source:HGNC Symbol;Acc:HGNC:25018]	chrIV	0.359554	0.327	4.11511e-21
Late spermatocytes	ENSGACG00000004434	ENSGACT00000005874	hax1	HCLS1 associated protein X-1 [Source:ZFIN;Acc:ZDB-GENE-040718-26]	chrX	0.373387	0.249	4.34444e-21
Late spermatocytes	ENSGACG00000007572	ENSGACT00000010059			chrXII	0.282939	0.15	4.57503e-21
Late spermatocytes	ENSGACG00000003736	ENSGACT00000004927	dhx8	DEAH (Asp-Glu-Ala-His) box polypeptide 8 [Source:ZFIN;Acc:ZDB-GENE-050809-39]	chrV	0.304589	0.172	4.59914e-21
Late-spermatocytes	ENSGACG00000006084	ENSGACT00000008096	srsf6a	serine and arginine rich splicing factor 6a [Source:ZFIN;Acc:ZDB-GENE-040426-2824]	chrXII	0.358005	0.269	4.82107e-21
Late spermatocytes	ENSGACG00000007608	ENSGACT00000010109	fzd9b	frizzled class receptor 9b [Source:ZFIN;Acc:ZDB-GENE-000906-4]	chrI	0.29604	0.152	4.9066e-21
Late spermatocytes	ENSGACG00000014802	ENSGACT00000019584	zgc:103564	zgc:103564 [Source:NCBI gene;Acc:492461]	chrXI	0.391063	0.353	4.9176e-21
Late spermatocytes	ENSGACG00000007941	ENSGACT00000010554	cnot11	CCR4-NOT transcription complex, subunit 11 [Source:NCBI gene;Acc:336124]	chrXVI	0.34164	0.249	5.22857e-21
Mid-spermatocytes	ENSGACG00000008983	ENSGACT00000011885		H3 histone, family 3D [Source:ZFIN;Acc:ZDB-GENE-040426-1023]	chrV	0.268991	0.442	5.43584e-21
Late spermatogonia	ENSGACG00000005231	ENSGACT00000006940	fdxr	ferredoxin reductase [Source:ZFIN;Acc:ZDB-GENE-130613-2]	chrV	0.381727	0.239	5.82509e-21
Late spermatocytes	ENSGACG00000016418	ENSGACT00000021715	hand2	heart and neural crest derivatives expressed 2 [Source:NCBI gene;Acc:58150]	chrIX	0.299607	0.166	5.96741e-21
Late spermatocytes	ENSGACG00000005698	ENSGACT00000007543	gnmt	glycine N-methyltransferase [Source:ZFIN;Acc:ZDB-GENE-040227-1]	chrXV	0.333612	0.223	6.00936e-21
Late spermatocytes	ENSGACG00000014717	ENSGACT00000019485	thoc6	THO complex 6 [Source:NCBI gene;Acc:100004014]	chrXI	0.379897	0.291	6.04023e-21
Late-spermatocytes	ENSGACG00000005926	ENSGACT00000007865	rtf2	replication termination factor 2 [Source:ZFIN;Acc:ZDB-GENE-030131-4825]	chrXVII	0.368624	0.273	6.16139e-21
Late-spermatocytes	ENSGACG00000020369	ENSGACT00000026975			chrVII	0.339712	0.186	6.19718e-21
Elongated spermatid	ENSGACG00000012906	ENSGACT00000017089			scaffold_247	0.346651	0.286	6.33012e-21
Late-spermatocytes	ENSGACG00000014870	ENSGACT00000019673	odr4	odr-4 GPCR localization factor homolog [Source:ZFIN;Acc:ZDB-GENE-080502-1]	chrIII	0.364112	0.314	6.61051e-21
Late spermatocytes	ENSGACG00000016897	ENSGACT00000022375			chrII	0.344882	0.232	6.65824e-21
Early spermatid	ENSGACG00000015811	ENSGACT00000020902	rnf111	ring finger protein 111 [Source:ZFIN;Acc:ZDB-GENE-070808-2]	chrII	0.34156	0.157	6.74303e-21
Late spermatocytes	ENSGACG00000008703	ENSGACT00000011619	cpsf1	cleavage and polyadenylation specific factor 1 [Source:ZFIN;Acc:ZDB-GENE-040709-2]	chrX	0.275086	0.152	6.89039e-21
Mid-spermatocytes	ENSGACG00000015497	ENSGACT00000020483			chrI	0.342267	0.252	7.36765e-21
Late spermatocytes	ENSGACG00000003169	ENSGACT00000004163			chrXX	0.325714	0.212	7.43659e-21
Mid-spermatocytes	ENSGACG00000015004	ENSGACT00000019835	mapk6	mitogen-activated protein kinase 6 [Source:ZFIN;Acc:ZDB-GENE-050420-7]	chrII	0.295135	0.191	7.52315e-21
Early spermatocytes	ENSGACG00000013901	ENSGACT00000018398	GCA	grancalcin [Source:HGNC Symbol;Acc:HGNC:15990]	chrI	0.51626	0.244	8.28064e-21
Mid-spermatocytes	ENSGACG00000019682	ENSGACT00000026064	snrpb2	small nuclear ribonucleoprotein polypeptide B2 [Source:ZFIN;Acc:ZDB-GENE-060616-2]	chrIX	0.485777	0.339	8.3213e-21
Late spermatocytes	ENSGACG00000005051	ENSGACT00000006693	tbcela	tubulin folding cofactor E-like a [Source:ZFIN;Acc:ZDB-GENE-040426-1719]	chrI	0.415691	0.417	1.00441e-20
Mid-spermatocytes	ENSGACG00000020019	ENSGACT00000026503	cyb5r3	cytochrome b5 reductase 3 [Source:ZFIN;Acc:ZDB-GENE-030131-3281]	chrIV	0.536478	0.4	1.01678e-20
Late spermatocytes	ENSGACG00000002221	ENSGACT00000002894	ciapin1	cytokine induced apoptosis inhibitor 1 [Source:NCBI gene;Acc:445283]	chrXIX	0.444677	0.512	1.0462e-20
Late-spermatocytes	ENSGACG00000017605	ENSGACT00000023319	ehd1a	EH-domain containing 1a [Source:ZFIN;Acc:ZDB-GENE-040426-2518]	chrIV	0.354007	0.229	1.10734e-20
Late-spermatocytes	ENSGACG00000010712	ENSGACT00000014212	fzr1a	fizzy/cell division cycle 20 related 1a [Source:ZFIN;Acc:ZDB-GENE-040426-712]	chrVIII	0.356464	0.232	1.16163e-20
Mid-spermatocytes	ENSGACG00000018795	ENSGACT00000024898	ptcd3	pentatricopeptide repeat domain 3 [Source:NCBI gene;Acc:553325]	chrIV	0.355033	0.209	1.29036e-20
Late spermatocytes	ENSGACG00000014241	ENSGACT00000018840			chrI	0.305559	0.212	1.2951e-20
Late-spermatocytes	ENSGACG00000013727	ENSGACT00000018185	eif3g	eukaryotic translation initiation factor 3, subunit G [Source:NCBI gene;Acc:393974]	chrXI	0.306613	0.512	1.34182e-20
Late spermatocytes	ENSGACG00000018885	ENSGACT00000025017			chrIX	0.295694	0.163	1.50135e-20
Late spermatocytes	ENSGACG00000000027	ENSGACT00000000037	mcm2	minichromosome maintenance complex component 2 [Source:ZFIN;Acc:ZDB-GENE-020419-24]	scaffold_89	0.314344	0.194	1.53335e-20
Late spermatocytes	ENSGACG00000020394	ENSGACT00000027010	mink1	misshapen-like kinase 1 [Source:ZFIN;Acc:ZDB-GENE-060526-45]	chrVII	0.306759	0.161	1.59415e-20
Late-spermatocytes	ENSGACG00000002342	ENSGACT00000003067	pcca	propionyl-CoA carboxylase subunit alpha [Source:ZFIN;Acc:ZDB-GENE-040718-246]	chrVI	0.33784	0.209	1.59867e-20
Late spermatocytes	ENSGACG00000004148	ENSGACT00000005477	cfl2	cofilin 2 (muscle) [Source:ZFIN;Acc:ZDB-GENE-040426-1815]	chrXV	0.410049	0.391	1.60272e-20
Mid-spermatocytes	ENSGACG00000006615	ENSGACT00000008774	pih1d1	PIH1 domain containing 1 [Source:NCBI gene;Acc:553260]	chrXI	0.329021	0.209	1.64968e-20
Late spermatocytes	ENSGACG00000011588	ENSGACT00000015355			chrVIII	0.288975	0.17	1.72576e-20
Late-spermatocytes	ENSGACG00000015345	ENSGACT00000020280	GRTP1	growth hormone regulated TBC protein 1 [Source:HGNC Symbol;Acc:HGNC:20310]	chrII	0.357377	0.327	1.72655e-20
Mid-spermatocytes	ENSGACG00000019382	ENSGACT00000025668	cfap52	cilia and flagella associated protein 52 [Source:ZFIN;Acc:ZDB-GENE-050522-296]	chrIX	0.276791	0.39	1.90392e-20
Late spermatocytes	ENSGACG00000015448	ENSGACT00000020414	f2	coagulation factor II (thrombin) [Source:ZFIN;Acc:ZDB-GENE-030131-4606]	chrI	0.35474	0.26	1.92504e-20
Late spermatocytes	ENSGACG00000009677	ENSGACT00000012795	eef1akmt2	EEF1A lysine methyltransferase 2 [Source:NCBI gene;Acc:503749]	chrVI	0.358611	0.245	1.95369e-20
Mid-spermatocytes	ENSGACG00000013647	ENSGACT00000018080	ATP1B1	ATPase Na+/K+ transporting subunit beta 1a [Source:ZFIN;Acc:ZDB-GENE-001127-3]	chrVIII	0.258433	0.433	2.01986e-20
Late spermatocytes	ENSGACG00000002798	ENSGACT00000003672	cmss1	cms1 ribosomal small subunit homolog [Source:NCBI gene;Acc:450027]	chrXVI	0.331197	0.223	2.05621e-20
Mid-spermatocytes	ENSGACG00000020881	ENSGACT00000027661			chrVII	0.270158	0.419	2.08198e-20
Mid-spermatocytes	ENSGACG00000008806	ENSGACT00000011643	ttc25	tetratricopeptide repeat domain 25 [Source:NCBI gene;Acc:393286]	chrXI	0.281556	0.382	2.16659e-20
Late spermatocytes	ENSGACG00000006932	ENSGACT00000009212	pbk	PDZ binding kinase [Source:NCBI gene;Acc:360218]	chrXVIII	0.340718	0.223	2.33166e-20
Mid-spermatocytes	ENSGACG00000006469	ENSGACT00000008570			chrI	0.292788	0.235	2.59358e-20
Late spermatocytes	ENSGACG00000004890	ENSGACT00000006478	ilkap	integrin-linked kinase-associated serine/threonine phosphatase [Source:ZFIN;Acc:ZDB-GENE-070410-122]	chrI	0.398225	0.364	2.78927e-20
Late spermatocytes	ENSGACG00000001189	ENSGACT00000001544	eif4e2rs1	eukaryotic translation initiation factor 4E family member 2 related sequence 1 [Source:ZFIN;Acc:ZDB-GENE-040426-1728]	scaffold_129	0.32816	0.227	2.83329e-20
Early spermatid	ENSGACG00000000025	ENSGACT00000000034	psmf1	proteasome inhibitor subunit 1 [Source:ZFIN;Acc:ZDB-GENE-040718-282]	scaffold_89	0.384314	0.204	2.88658e-20
Mid-spermatocytes	ENSGACG00000006179	ENSGACT00000008187			chrI	0.380803	0.278	3.27734e-20
Late spermatocytes	ENSGACG00000014077	ENSGACT00000018632	sap18	Sin3A-associated protein [Source:ZFIN;Acc:ZDB-GENE-040426-1679]	chrI	0.410694	0.371	3.4453e-20
Late spermatogonia	ENSGACG00000010046	ENSGACT00000013290	id1	inhibitor of DNA binding 1, HLH protein [Source:ZFIN;Acc:ZDB-GENE-990415-96]	chrXVII	0.388126	0.152	3.62031e-20
Late-spermatocytes	ENSGACG00000018175	ENSGACT00000024067	ccng1	cyclin G1 [Source:ZFIN;Acc:ZDB-GENE-020322-1]	chrIV	0.321444	0.493	3.89345e-20
Late spermatocytes	ENSGACG00000013337	ENSGACT00000017676	bag6	BCL2 associated athanogene 6 [Source:ZFIN;Acc:ZDB-GENE-010501-5]	chrXX	0.331198	0.21	4.20206e-20
Elongated spermatid	ENSGACG00000017462	ENSGACT00000023126	cyp2u1	cytochrome P450, family 2, subfamily U, polypeptide 1 [Source:ZFIN;Acc:ZDB-GENE-070730-1]	chrIX	0.318104	0.219	4.30947e-20
Late spermatogonia	ENSGACG00000000313	ENSGACT00000000398	spcs1	signal peptidase complex subunit 1 [Source:ZFIN;Acc:ZDB-GENE-050809-130]	scaffold_27	0.449747	0.283	4.43365e-20
Late spermatocytes	ENSGACG00000002677	ENSGACT00000003515	si:dkey-118j18.2	si:dkey-118j18.2 [Source:ZFIN;Acc:ZDB-GENE-030131-8692]	chrXXI	0.298651	0.168	4.69745e-20
Late spermatocytes	ENSGACG00000004803	ENSGACT00000006377	sf3b6	splicing factor 3b, subunit 6 [Source:ZFIN;Acc:ZDB-GENE-040625-36]	chrXVIII	0.419285	0.459	5.21397e-20
Late spermatocytes	ENSGACG00000016427	ENSGACT00000021728	spcs3	signal peptidase complex subunit 3 [Source:ZFIN;Acc:ZDB-GENE-040426-2206]	chrIX	0.36891	0.267	5.32413e-20
Mid-spermatocytes	ENSGACG00000016745	ENSGACT00000022149	LEPROTL1	leptin receptor overlapping transcript like 1 [Source:HGNC Symbol;Acc:HGNC:6555]	chrIV	0.275069	0.217	5.51973e-20
Late-spermatocytes	ENSGACG00000004513	ENSGACT00000005980	sptlc3	serine palmitoyltransferase, long chain base subunit 3 [Source:ZFIN;Acc:ZDB-GENE-041210-281]	chrVI	0.323579	0.176	5.5689e-20
Late-spermatocytes	ENSGACG00000016054	ENSGACT00000021233	eif4a2	eukaryotic translation initiation factor 4A, isoform 2 [Source:ZFIN;Acc:ZDB-GENE-040426-2802]	chrIII	0.366968	0.275	6.32268e-20
Late spermatogonia	ENSGACG00000007329	ENSGACT00000009742	mgst3b	microsomal glutathione S-transferase 3b [Source:ZFIN;Acc:ZDB-GENE-061215-48]	chrXV	0.652599	0.391	6.46132e-20
Late spermatocytes	ENSGACG00000002576	ENSGACT00000003420	prpf6	PRP6 pre-mRNA processing factor 6 homolog (S. cerevisiae) [Source:ZFIN;Acc:ZDB-GENE-030131-2575]	chrXII	0.2857	0.161	6.4781e-20
Late spermatocytes	ENSGACG00000005119	ENSGACT00000006824	aagab	alpha and gamma adaptin binding protein [Source:ZFIN;Acc:ZDB-GENE-040718-120]	chrXIX	0.293935	0.15	6.70186e-20
Late-spermatocytes	ENSGACG00000003263	ENSGACT00000004289	sgta	small glutamine-rich tetratricopeptide repeat (TPR)-containing, alpha [Source:ZFIN;Acc:ZDB-GENE-030131-8811]	chrVIII	0.362619	0.288	6.72732e-20
Late spermatocytes	ENSGACG00000015264	ENSGACT00000020170	tdrd3	tudor domain containing 3 [Source:NCBI gene;Acc:402828]	chrII	0.281642	0.155	7.35092e-20
Late spermatocytes	ENSGACG00000012718	ENSGACT00000016837	herpud2	HERPUD family member 2 [Source:NCBI gene;Acc:393157]	chrXX	0.407417	0.347	8.11185e-20
Mid-spermatocytes	ENSGACG00000018587	ENSGACT00000024622	sybl1	synaptobrevin-like 1 [Source:ZFIN;Acc:ZDB-GENE-040426-1055]	chrIV	0.376497	0.27	8.1803e-20
Late spermatogonia	ENSGACG00000008644	ENSGACT00000011539	ppa1b	inorganic pyrophosphatase 1b [Source:ZFIN;Acc:ZDB-GENE-050417-375]	chrVI	0.479244	0.304	8.56467e-20
Late spermatocytes	ENSGACG00000010115	ENSGACT00000013413			chrI	0.278408	0.166	8.61461e-20
Mid-spermatocytes	ENSGACG00000007386	ENSGACT00000009820	rerea	arginine-glutamic acid dipeptide (RE) repeats a [Source:ZFIN;Acc:ZDB-GENE-060718-1]	chrXII	0.355795	0.209	8.62744e-20
Early spermatid	ENSGACG00000010513	ENSGACT00000013931	jdp2b	Jun dimerization protein 2b [Source:NCBI gene;Acc:436766]	chrXVIII	0.347105	0.182	8.77202e-20
Mid-spermatocytes	ENSGACG00000005937	ENSGACT00000007875			chrXVI	0.383921	0.261	9.27638e-20
Late spermatocytes	ENSGACG00000017471	ENSGACT00000023127	PSMA4	proteasome 20S subunit alpha 4 [Source:ZFIN;Acc:ZDB-GENE-040426-1932]	chrII	0.420479	0.464	9.34523e-20
Elongated spermatid	ENSGACG00000002553	ENSGACT00000003355	ndufb4	NADH:ubiquinone oxidoreductase subunit B4 [Source:ZFIN;Acc:ZDB-GENE-040426-1973]	chrXXI	0.27669	0.17	9.56778e-20
Late spermatocytes	ENSGACG00000006949	ENSGACT00000009239	efcab7	EF-hand calcium binding domain 7 [Source:ZFIN;Acc:ZDB-GENE-040625-115]	chrVIII	0.314997	0.192	9.91594e-20
Late spermatocytes	ENSGACG00000009106	ENSGACT00000012085	phb	prohibitin [Source:ZFIN;Acc:ZDB-GENE-030131-6577]	chrXI	0.386543	0.325	9.98086e-20
Late spermatocytes	ENSGACG00000018626	ENSGACT00000024675	mospd1	motile sperm domain containing 1 [Source:ZFIN;Acc:ZDB-GENE-040426-2691]	chrIV	0.293068	0.17	1.05104e-19
Late spermatocytes	ENSGACG00000017557	ENSGACT00000023245	gsr	glutathione reductase [Source:ZFIN;Acc:ZDB-GENE-050522-116]	chrIV	0.344232	0.245	1.13478e-19
Mid-spermatocytes	ENSGACG00000009956	ENSGACT00000013176	tut1	terminal uridylyl transferase 1, U6 snRNA-specific [Source:NCBI gene;Acc:564388]	chrV	0.347117	0.27	1.1578e-19
Late-spermatocytes	ENSGACG00000014224	ENSGACT00000018826	psmc3ip	PSMC3 interacting protein [Source:ZFIN;Acc:ZDB-GENE-040625-125]	chrXI	0.347471	0.37	1.17774e-19
Late-spermatocytes	ENSGACG00000005219	ENSGACT00000006931	zgc:172182	zgc:172182 [Source:NCBI gene;Acc:100136847]	chrXVI	0.332672	0.193	1.20025e-19
Late spermatocytes	ENSGACG00000013195	ENSGACT00000017501	snrnp27	small nuclear ribonucleoprotein 27 (U4/U6.U5) [Source:NCBI gene;Acc:436976]	chrXIII	0.422891	0.433	1.21912e-19
Mid-spermatocytes	ENSGACG00000019156	ENSGACT00000025375	optn	optineurin [Source:NCBI gene;Acc:336159]	chrIV	0.319757	0.174	1.23867e-19
Late spermatocytes	ENSGACG00000011272	ENSGACT00000014942	RAB8A	RAB8A, member RAS oncogene family [Source:HGNC Symbol;Acc:HGNC:7007]	chrVIII	0.322283	0.183	1.24185e-19
Mid-spermatocytes	ENSGACG00000012993	ENSGACT00000017230	bckdha	branched chain keto acid dehydrogenase E1 subunit alpha [Source:ZFIN;Acc:ZDB-GENE-050522-376]	chrI	0.4115	0.217	1.26597e-19
Late-spermatocytes	ENSGACG00000008854	ENSGACT00000011715	dcaf12	DDB1 and CUL4 associated factor 12 [Source:NCBI gene;Acc:570671]	chrXVII	0.360432	0.232	1.26599e-19
Late-spermatocytes	ENSGACG00000015614	ENSGACT00000020641	denr	density-regulated protein [Source:NCBI gene;Acc:436970]	chrXIV	0.359882	0.34	1.2671e-19
Late spermatocytes	ENSGACG00000010028	ENSGACT00000013346	nmd3	NMD3 ribosome export adaptor [Source:NCBI gene;Acc:541444]	chrI	0.330922	0.227	1.29202e-19
Late spermatocytes	ENSGACG00000014118	ENSGACT00000018696	dnaaf4	dynein axonemal assembly factor 4 [Source:ZFIN;Acc:ZDB-GENE-040426-1892]	chrXIX	0.293368	0.17	1.33787e-19
Late-spermatocytes	ENSGACG00000020063	ENSGACT00000026559	zgc:158564	zgc:158564 [Source:ZFIN;Acc:ZDB-GENE-070112-1662]	chrVII	0.36786	0.296	1.42636e-19
Early spermatid	ENSGACG00000001782	ENSGACT00000002336	taf9	TAF9 RNA polymerase II, TATA box binding protein (TBP)-associated factor [Source:ZFIN;Acc:ZDB-GENE-030131-204]	scaffold_132	0.471317	0.289	1.45135e-19
Late spermatocytes	ENSGACG00000017946	ENSGACT00000023759	ube2ka	ubiquitin-conjugating enzyme E2Ka (UBC1 homolog, yeast) [Source:ZFIN;Acc:ZDB-GENE-050320-48]	chrIV	0.28528	0.161	1.60263e-19
Mid-spermatocytes	ENSGACG00000014633	ENSGACT00000019357	eno4	enolase 4 [Source:NCBI gene;Acc:558487]	scaffold_76	0.3396	0.252	1.75379e-19
Mid-spermatocytes	ENSGACG00000004091	ENSGACT00000005383			chrV	0.329309	0.183	1.85463e-19
Late spermatocytes	ENSGACG00000014490	ENSGACT00000019152			chrI	0.337342	0.252	2.02832e-19
Early spermatocytes	ENSGACG00000003207	ENSGACT00000004211	naa50	N(alpha)-acetyltransferase 50, NatE catalytic subunit [Source:NCBI gene;Acc:445229]	chrXXI	0.384036	0.192	2.15538e-19
Mid-spermatocytes	ENSGACG00000020853	ENSGACT00000027623	emsy	EMSY transcriptional repressor, BRCA2 interacting [Source:NCBI gene;Acc:335889]	chrVII	0.271611	0.174	2.2046e-19
Late spermatogonia	ENSGACG00000001415	ENSGACT00000001836	cox17	cytochrome c oxidase copper chaperone COX17 [Source:ZFIN;Acc:ZDB-GENE-040912-91]	scaffold_115	0.297572	0.196	2.3808e-19
Late spermatocytes	ENSGACG00000015700	ENSGACT00000020758	ctr9	CTR9 homolog, Paf1/RNA polymerase II complex component [Source:ZFIN;Acc:ZDB-GENE-030131-3782]	chrII	0.308032	0.181	2.43308e-19
Mid-spermatocytes	ENSGACG00000003381	ENSGACT00000004480	nelfb	negative elongation factor complex member B [Source:ZFIN;Acc:ZDB-GENE-040426-765]	chrXIII	0.296405	0.174	2.50842e-19
Late-spermatocytes	ENSGACG00000016120	ENSGACT00000021314	rufy2	RUN and FYVE domain containing 2 [Source:ZFIN;Acc:ZDB-GENE-070424-66]	chrII	0.348054	0.319	2.51692e-19
Late-spermatocytes	ENSGACG00000014033	ENSGACT00000018562	ubfd1	ubiquitin family domain containing 1 [Source:ZFIN;Acc:ZDB-GENE-050506-90]	chrXI	0.35157	0.249	2.84944e-19
Late spermatocytes	ENSGACG00000011852	ENSGACT00000015706	crnkl1	crooked neck pre-mRNA splicing factor 1 [Source:ZFIN;Acc:ZDB-GENE-040426-694]	chrXVIII	0.309964	0.196	2.85959e-19
Late spermatocytes	ENSGACG00000007742	ENSGACT00000010339	fntb	farnesyltransferase, CAAX box, beta [Source:ZFIN;Acc:ZDB-GENE-030131-2220]	chrXVIII	0.297421	0.183	2.94624e-19
Early spermatocytes	ENSGACG00000001888	ENSGACT00000002452	pbdc1	polysaccharide biosynthesis domain containing 1 [Source:ZFIN;Acc:ZDB-GENE-040718-459]	scaffold_176	0.399622	0.176	2.99081e-19
Elongated spermatid	ENSGACG00000002002	ENSGACT00000002607	ndufs5	NADH:ubiquinone oxidoreductase subunit S5 [Source:ZFIN;Acc:ZDB-GENE-050522-437]	chrX	0.312119	0.258	3.04659e-19
Late spermatocytes	ENSGACG00000015721	ENSGACT00000020782	sept2	septin 2 [Source:ZFIN;Acc:ZDB-GENE-030131-911]	chrIII	0.312893	0.185	3.601e-19
Mid-spermatocytes	ENSGACG00000011615	ENSGACT00000015392	sarnp	SAP domain containing ribonucleoprotein [Source:ZFIN;Acc:ZDB-GENE-050522-161]	chrXII	0.561936	0.443	3.90497e-19
Early spermatid	ENSGACG00000000973	ENSGACT00000001269	mdh1ab	malate dehydrogenase 1Ab, NAD (soluble) [Source:ZFIN;Acc:ZDB-GENE-030131-7655]	scaffold_277	0.419757	0.248	4.02569e-19
Late spermatogonia	ENSGACG00000016011	ENSGACT00000021167	smdt1b	single-pass membrane protein with aspartate-rich tail 1b [Source:ZFIN;Acc:ZDB-GENE-141212-9]	chrIX	0.268995	0.174	4.07615e-19
Late spermatocytes	ENSGACG00000009682	ENSGACT00000012805	uqcrc1	ubiquinol-cytochrome c reductase core protein 1 [Source:ZFIN;Acc:ZDB-GENE-040426-1792]	chrXVII	0.381376	0.296	4.11099e-19
Late-spermatocytes	ENSGACG00000013242	ENSGACT00000017536			chrXII	0.331613	0.231	4.14711e-19
Late spermatogonia	ENSGACG00000016899	ENSGACT00000022391	asah1b	N-acylsphingosine amidohydrolase (acid ceramidase) 1b [Source:ZFIN;Acc:ZDB-GENE-040426-1512]	chrIX	0.384906	0.239	4.67359e-19
Early spermatocytes	ENSGACG00000005772	ENSGACT00000007713	zgc:152830	zgc:152830 [Source:ZFIN;Acc:ZDB-GENE-090312-55]	chrXIII	0.412478	0.168	4.86416e-19
Elongated spermatid	ENSGACG00000005112	ENSGACT00000006828	calm1b	calmodulin 1b [Source:ZFIN;Acc:ZDB-GENE-030804-2]	chrXVIII	0.320304	0.316	4.94021e-19
Late-spermatocytes	ENSGACG00000011394	ENSGACT00000015112	csnk2a4	casein kinase 2, alpha 4 polypeptide [Source:ZFIN;Acc:ZDB-GENE-141210-9]	chrXVII	0.335352	0.207	5.02532e-19
Late-spermatocytes	ENSGACG00000006461	ENSGACT00000008569	stxbp3	syntaxin binding protein 3 [Source:ZFIN;Acc:ZDB-GENE-040426-2833]	chrVIII	0.345688	0.252	5.05327e-19
Mid-spermatocytes	ENSGACG00000020119	ENSGACT00000026632			chrVII	0.339701	0.235	5.22959e-19
Late spermatogonia	ENSGACG00000008426	ENSGACT00000011156	sftpbb	surfactant protein Bb [Source:NCBI gene;Acc:100001978]	chrXIII	0.427014	0.239	5.27775e-19
Late spermatogonia	ENSGACG00000018559	ENSGACT00000024584	ITM2A	integral membrane protein 2A [Source:HGNC Symbol;Acc:HGNC:6173]	chrIV	0.344481	0.196	5.7098e-19
Late spermatogonia	ENSGACG00000006417	ENSGACT00000008510	tuba8l3	tubulin, alpha 8 like 3 [Source:ZFIN;Acc:ZDB-GENE-040801-77]	chrXVI	0.36868	0.217	5.88021e-19
Late spermatocytes	ENSGACG00000008024	ENSGACT00000010663	ngly1	N-glycanase 1 [Source:NCBI gene;Acc:553627]	chrX	0.349449	0.256	6.11433e-19
Mid-spermatocytes	ENSGACG00000015310	ENSGACT00000020234			chrII	0.272214	0.191	6.99209e-19
Late spermatocytes	ENSGACG00000017855	ENSGACT00000023638			chrIII	0.376948	0.296	7.67197e-19
Mid-spermatocytes	ENSGACG00000018886	ENSGACT00000025020			chrIX	0.295158	0.157	8.84594e-19
Late spermatocytes	ENSGACG00000018262	ENSGACT00000024190	as3mt	arsenite methyltransferase [Source:ZFIN;Acc:ZDB-GENE-060312-15]	chrIX	0.358853	0.26	9.66636e-19
Late-spermatocytes	ENSGACG00000009574	ENSGACT00000012695		ras homolog family member Ca [Source:ZFIN;Acc:ZDB-GENE-040426-1337]	chrXII	0.329856	0.403	1.01838e-18
Early spermatid	ENSGACG00000011418	ENSGACT00000015125	mrps33	mitochondrial ribosomal protein S33 [Source:ZFIN;Acc:ZDB-GENE-040715-6]	chrXVII	0.463622	0.324	1.05626e-18
Elongated spermatid	ENSGACG00000007599	ENSGACT00000010150	atp5pb	ATP synthase peripheral stalk-membrane subunit b [Source:ZFIN;Acc:ZDB-GENE-041010-33]	chrXII	0.335551	0.322	1.0964e-18
Late-spermatocytes	ENSGACG00000001534	ENSGACT00000002029	adhfe1	alcohol dehydrogenase iron containing 1 [Source:ZFIN;Acc:ZDB-GENE-040426-2070]	scaffold_120	0.346744	0.282	1.36631e-18
Mid-spermatocytes	ENSGACG00000005305	ENSGACT00000007112	emc2	ER membrane protein complex subunit 2 [Source:NCBI gene;Acc:407073]	chrXX	0.388197	0.296	1.45531e-18
Mid-spermatocytes	ENSGACG00000006114	ENSGACT00000008124	gpam	glycerol-3-phosphate acyltransferase, mitochondrial [Source:ZFIN;Acc:ZDB-GENE-101026-1]	chrV	0.313294	0.174	1.46123e-18
Late-spermatocytes	ENSGACG00000010865	ENSGACT00000014411	chmp6a	charged multivesicular body protein 6a [Source:ZFIN;Acc:ZDB-GENE-100812-5]	chrXI	0.33873	0.226	1.4921e-18
Mid-spermatocytes	ENSGACG00000014550	ENSGACT00000019234	txlng	taxilin gamma [Source:ZFIN;Acc:ZDB-GENE-060616-122]	chrII	0.352519	0.261	1.52969e-18
Mid-spermatocytes	ENSGACG00000016119	ENSGACT00000021310	pgm2	phosphoglucomutase 2 [Source:ZFIN;Acc:ZDB-GENE-040426-2218]	chrIX	0.401594	0.243	1.62325e-18
Late-spermatocytes	ENSGACG00000005157	ENSGACT00000006829	ccdc173	coiled-coil domain containing 173 [Source:ZFIN;Acc:ZDB-GENE-081104-457]	chrXVI	0.327274	0.222	1.80877e-18
Late-spermatocytes	ENSGACG00000007770	ENSGACT00000010384	csnk2a1	casein kinase 2, alpha 1 polypeptide [Source:ZFIN;Acc:ZDB-GENE-990415-27]	chrXX	0.354121	0.3	1.83182e-18
Mid-spermatocytes	ENSGACG00000014056	ENSGACT00000018592	lrrc8ab	leucine rich repeat containing 8 VRAC subunit Ab [Source:ZFIN;Acc:ZDB-GENE-060531-43]	chrXIII	0.282277	0.183	1.94228e-18
Late spermatocytes	ENSGACG00000018061	ENSGACT00000023907	ssna1	Sjogren syndrome nuclear autoantigen 1 [Source:ZFIN;Acc:ZDB-GENE-081104-255]	chrXIV	0.325137	0.208	1.9994e-18
Early spermatocytes	ENSGACG00000005452	ENSGACT00000007224	gnb1a	guanine nucleotide binding protein (G protein), beta polypeptide 1a [Source:NCBI gene;Acc:322104]	chrXII	0.409405	0.206	2.09288e-18
Late spermatocytes	ENSGACG00000018394	ENSGACT00000024365	derl2	derlin 2 [Source:ZFIN;Acc:ZDB-GENE-050522-90]	chrXIV	0.31524	0.21	2.09314e-18
Late-spermatocytes	ENSGACG00000008158	ENSGACT00000010823	UBR7	ubiquitin protein ligase E3 component n-recognin 7 [Source:HGNC Symbol;Acc:HGNC:20344]	chrXV	0.322865	0.186	2.3604e-18
Mid-spermatocytes	ENSGACG00000002159	ENSGACT00000002825	adkb	adenosine kinase [Source:HGNC Symbol;Acc:HGNC:257]	chrV	0.366533	0.243	2.39553e-18
Late spermatocytes	ENSGACG00000008043	ENSGACT00000010699	ubap2b	ubiquitin associated protein 2b [Source:ZFIN;Acc:ZDB-GENE-070209-122]	chrXIII	0.279652	0.166	2.44459e-18
Mid-spermatocytes	ENSGACG00000020002	ENSGACT00000026473	SRF	serum response factor [Source:HGNC Symbol;Acc:HGNC:11291]	chrIX	0.292349	0.191	2.51923e-18
Late spermatocytes	ENSGACG00000009346	ENSGACT00000012370	srsf11	serine and arginine rich splicing factor 11 [Source:ZFIN;Acc:ZDB-GENE-030131-605]	chrVIII	0.306172	0.194	2.52925e-18
Late-spermatocytes	ENSGACG00000006394	ENSGACT00000008474	bub1bb	BUB1 mitotic checkpoint serine/threonine kinase Bb [Source:ZFIN;Acc:ZDB-GENE-030829-51]	chrXV	0.315589	0.168	2.56603e-18
Late spermatocytes	ENSGACG00000004043	ENSGACT00000005319	rbbp5	retinoblastoma binding protein 5 [Source:ZFIN;Acc:ZDB-GENE-040426-886]	chrXVII	0.286175	0.174	2.60834e-18
Late spermatocytes	ENSGACG00000001360	ENSGACT00000001763	mphosph8	M-phase phosphoprotein 8 [Source:ZFIN;Acc:ZDB-GENE-050309-191]	scaffold_115	0.334717	0.238	3.37273e-18
Elongated spermatid	ENSGACG00000005779	ENSGACT00000007663		H3 histone, family 3B.1 [Source:ZFIN;Acc:ZDB-GENE-050417-65]	chrI	0.272093	0.178	3.38982e-18
Late-spermatocytes	ENSGACG00000008574	ENSGACT00000011359	crtc1b	CREB regulated transcription coactivator 1 [Source:HGNC Symbol;Acc:HGNC:16062]	chrVIII	0.336177	0.219	3.40221e-18
Early spermatocytes	ENSGACG00000015323	ENSGACT00000020254	ddx4	DEAD (Asp-Glu-Ala-Asp) box polypeptide 4 [Source:ZFIN;Acc:ZDB-GENE-990415-272]	chrI	0.400446	0.235	3.404e-18
Late spermatocytes	ENSGACG00000019804	ENSGACT00000026219	fam3c	family with sequence similarity 3 member C [Source:NCBI gene;Acc:334205]	chrIV	0.308353	0.212	3.43057e-18
Late spermatocytes	ENSGACG00000005127	ENSGACT00000006799	wbp2	WW domain binding protein 2 [Source:ZFIN;Acc:ZDB-GENE-050522-137]	chrV	0.316314	0.203	3.48539e-18
Mid-spermatocytes	ENSGACG00000009904	ENSGACT00000013096			chrXX	0.319493	0.217	3.5022e-18
Late spermatocytes	ENSGACG00000010628	ENSGACT00000014081			scaffold_133	0.280221	0.157	3.5777e-18
Late spermatocytes	ENSGACG00000007021	ENSGACT00000009407	dpysl5b	dihydropyrimidinase like 5b [Source:ZFIN;Acc:ZDB-GENE-050720-4]	chrXVIII	0.280142	0.161	3.8421e-18
Mid-spermatocytes	ENSGACG00000016208	ENSGACT00000021426			chrIX	0.326259	0.209	4.15442e-18
Late spermatogonia	ENSGACG00000014423	ENSGACT00000019058	cnpy1	canopy FGF signaling regulator 1 [Source:NCBI gene;Acc:402819]	chrIII	0.437592	0.217	4.27638e-18
Late spermatocytes	ENSGACG00000006551	ENSGACT00000008687			chrVIII	0.293884	0.179	4.3353e-18
Late spermatocytes	ENSGACG00000000254	ENSGACT00000000358	GOT1	glutamic-oxaloacetic transaminase 1 [Source:HGNC Symbol;Acc:HGNC:4432]	scaffold_369	0.324257	0.203	4.40245e-18
Early spermatocytes	ENSGACG00000013746	ENSGACT00000018229	nop58	NOP58 ribonucleoprotein homolog (yeast) [Source:ZFIN;Acc:ZDB-GENE-040426-2140]	chrI	0.355359	0.168	4.40781e-18
Late spermatogonia	ENSGACG00000003133	ENSGACT00000004133	prdx3	peroxiredoxin 3 [Source:ZFIN;Acc:ZDB-GENE-030826-18]	chrVI	0.444268	0.261	4.45476e-18
Early spermatocytes	ENSGACG00000012843	ENSGACT00000017029	wdr43	WD repeat domain 43 [Source:ZFIN;Acc:ZDB-GENE-021231-3]	chrXV	0.377609	0.176	4.53705e-18
Mid-spermatocytes	ENSGACG00000011787	ENSGACT00000015612		cornichon family AMPA receptor auxiliary protein 1 [Source:ZFIN;Acc:ZDB-GENE-040426-1944]	chrXV	0.343622	0.27	4.64697e-18
Late-spermatocytes	ENSGACG00000005590	ENSGACT00000007417			chrXIX	0.334168	0.271	4.76038e-18
Early spermatocytes	ENSGACG00000010320	ENSGACT00000013670	gnl3l	guanine nucleotide binding protein-like 3 (nucleolar)-like [Source:ZFIN;Acc:ZDB-GENE-040723-1]	chrXVII	0.341396	0.168	4.90932e-18
Late-spermatocytes	ENSGACG00000004837	ENSGACT00000006405			chrX	0.321638	0.173	5.16424e-18
Mid-spermatocytes	ENSGACG00000008421	ENSGACT00000011162	flii	FLII actin remodeling protein [Source:ZFIN;Acc:ZDB-GENE-071212-3]	chrXI	0.278121	0.209	5.38483e-18
Late spermatocytes	ENSGACG00000001959	ENSGACT00000002561	atp1a3a	ATPase Na+/K+ transporting subunit alpha 3a [Source:ZFIN;Acc:ZDB-GENE-001212-7]	chrX	0.281776	0.163	5.44521e-18
Late spermatocytes	ENSGACG00000012821	ENSGACT00000016990			chrI	0.301229	0.194	5.47429e-18
Mid-spermatocytes	ENSGACG00000009638	ENSGACT00000012730			chrXIII	0.275298	0.157	5.53796e-18
Mid-spermatocytes	ENSGACG00000016756	ENSGACT00000022174	ARL3	ADP ribosylation factor like GTPase 3a [Source:ZFIN;Acc:ZDB-GENE-050417-368]	chrXIV	0.270159	0.387	5.73249e-18
Late spermatocytes	ENSGACG00000007305	ENSGACT00000009719	syf2	SYF2 pre-mRNA-splicing factor [Source:NCBI gene;Acc:445043]	chrXV	0.401531	0.402	6.41528e-18
Mid-spermatocytes	ENSGACG00000001934	ENSGACT00000002521	C17orf49	zgc:103508 [Source:ZFIN;Acc:ZDB-GENE-041212-28]	scaffold_132	0.337145	0.235	6.4514e-18
Mid-spermatocytes	ENSGACG00000020074	ENSGACT00000026572	meig1	meiosis/spermiogenesis associated 1 [Source:NCBI gene;Acc:541343]	chrIV	0.307322	0.191	6.63762e-18
Late spermatogonia	ENSGACG00000006507	ENSGACT00000008702	rpf2	ribosome production factor 2 homolog [Source:ZFIN;Acc:ZDB-GENE-040426-2501]	chrXVIII	0.346899	0.217	6.97664e-18
Mid-spermatocytes	ENSGACG00000008240	ENSGACT00000010992	dldh	dihydrolipoamide dehydrogenase [Source:ZFIN;Acc:ZDB-GENE-040120-4]	chrXIX	0.366571	0.261	7.52439e-18
Early spermatocytes	ENSGACG00000004717	ENSGACT00000006241	puf60b	poly(U) binding splicing factor 60 [Source:HGNC Symbol;Acc:HGNC:17042]	chrXXI	0.437228	0.229	8.27279e-18
Mid-spermatocytes	ENSGACG00000012910	ENSGACT00000017088	mrpl33	mitochondrial ribosomal protein L33 [Source:ZFIN;Acc:ZDB-GENE-040914-42]	chrXV	0.553414	0.487	8.27478e-18
Late-spermatocytes	ENSGACG00000004772	ENSGACT00000006339	arih1	ariadne ubiquitin-conjugating enzyme E2 binding protein homolog 1 (Drosophila) [Source:NCBI gene;Acc:327005]	chrXIX	0.337744	0.222	8.55599e-18
Mid-spermatocytes	ENSGACG00000017554	ENSGACT00000023236	slc30a9	solute carrier family 30 member 9 [Source:NCBI gene;Acc:497184]	chrIV	0.273225	0.183	8.89571e-18
Late spermatocytes	ENSGACG00000011130	ENSGACT00000014751	mrpl23	mitochondrial ribosomal protein L23 [Source:NCBI gene;Acc:415142]	chrXIX	0.296829	0.183	9.46224e-18
Elongated spermatid	ENSGACG00000005115	ENSGACT00000006791	usf1l	upstream transcription factor 1 [Source:ZFIN;Acc:ZDB-GENE-040426-1072]	chrI	0.299266	0.249	9.5067e-18
Mid-spermatocytes	ENSGACG00000014493	ENSGACT00000019158			chrI	0.282829	0.157	1.02976e-17
Early spermatocytes	ENSGACG00000015670	ENSGACT00000020716	RPL5	ribosomal protein L5 [Source:HGNC Symbol;Acc:HGNC:10360]	chrIII	0.48776	0.267	1.12865e-17
Late spermatocytes	ENSGACG00000015146	ENSGACT00000020015	mdh1b	malate dehydrogenase 1B, NAD (soluble) [Source:NCBI gene;Acc:767794]	chrI	0.282665	0.163	1.14199e-17
Early spermatocytes	ENSGACG00000003641	ENSGACT00000004821	ahcy	adenosylhomocysteinase [Source:ZFIN;Acc:ZDB-GENE-031219-6]	chrXVII	0.418709	0.347	1.20165e-17
Late spermatocytes	ENSGACG00000009787	ENSGACT00000012952	yju2	YJU2 splicing factor homolog [Source:NCBI gene;Acc:393117]	chrXV	0.297817	0.179	1.25297e-17
Elongated spermatid	ENSGACG00000001305	ENSGACT00000001700	ssr2	signal sequence receptor, beta [Source:ZFIN;Acc:ZDB-GENE-010413-1]	scaffold_130	0.285962	0.222	1.26404e-17
Late spermatocytes	ENSGACG00000007567	ENSGACT00000010121	aco2	aconitase 2 [Source:HGNC Symbol;Acc:HGNC:118]	chrXI	0.272719	0.185	1.3713e-17
Mid-spermatocytes	ENSGACG00000015997	ENSGACT00000021152	cstf3	cleavage stimulation factor, 3' pre-RNA, subunit 3 [Source:ZFIN;Acc:ZDB-GENE-040426-1997]	chrII	0.288496	0.174	1.39306e-17
Elongated spermatid	ENSGACG00000008293	ENSGACT00000011018	ATP6V0C	ATPase H+ transporting V0 subunit c [Source:HGNC Symbol;Acc:HGNC:855]	chrV	0.304781	0.219	1.44609e-17
Late spermatocytes	ENSGACG00000001381	ENSGACT00000001790	rnf168	ring finger protein 168 [Source:NCBI gene;Acc:334081]	scaffold_186	0.300669	0.203	1.56305e-17
Late spermatocytes	ENSGACG00000000608	ENSGACT00000000781			scaffold_27	0.368522	0.316	1.61046e-17
Mid-spermatocytes	ENSGACG00000006228	ENSGACT00000008252			chrXI	0.308396	0.235	1.70988e-17
Mid-spermatocytes	ENSGACG00000006435	ENSGACT00000008531	taf10	TAF10 RNA polymerase II, TATA box binding protein (TBP)-associated factor [Source:ZFIN;Acc:ZDB-GENE-060526-334]	chrXII	0.34778	0.243	1.74525e-17
Mid-spermatocytes	ENSGACG00000004684	ENSGACT00000006217	mettl22	methyltransferase like 22 [Source:ZFIN;Acc:ZDB-GENE-081022-70]	chrXI	0.26798	0.191	1.75342e-17
Late spermatocytes	ENSGACG00000001100	ENSGACT00000001423	SRRT	serrate, RNA effector molecule [Source:HGNC Symbol;Acc:HGNC:24101]	scaffold_129	0.263825	0.15	1.82525e-17
Mid-spermatocytes	ENSGACG00000013789	ENSGACT00000018247	mrps30	mitochondrial ribosomal protein S30 [Source:ZFIN;Acc:ZDB-GENE-050809-4]	chrXIII	0.310313	0.243	1.83139e-17
Early spermatocytes	ENSGACG00000005065	ENSGACT00000006726	nfkbiaa	nuclear factor of kappa light polypeptide gene enhancer in B-cells inhibitor, alpha a [Source:ZFIN;Acc:ZDB-GENE-040426-2227]	chrXVIII	0.361846	0.153	1.89765e-17
Mid-spermatocytes	ENSGACG00000013836	ENSGACT00000018309	rp2	RP2 activator of ARL3 GTPase [Source:NCBI gene;Acc:406755]	chrVIII	0.2628	0.157	1.93938e-17
Late spermatocytes	ENSGACG00000001443	ENSGACT00000001874	trnau1apa	tRNA selenocysteine 1 associated protein 1a [Source:NCBI gene;Acc:553636]	scaffold_111	0.326228	0.221	1.96873e-17
Late spermatocytes	ENSGACG00000013657	ENSGACT00000018092	akirin1	akirin 1 [Source:ZFIN;Acc:ZDB-GENE-040426-2178]	chrXX	0.367382	0.274	1.97716e-17
Mid-spermatocytes	ENSGACG00000010833	ENSGACT00000014367	TAOK1	TAO kinase 1a [Source:ZFIN;Acc:ZDB-GENE-130103-9]	chrI	0.29246	0.174	2.02e-17
Late spermatocytes	ENSGACG00000008602	ENSGACT00000011379	sarm1	sterile alpha and TIR motif containing 1 [Source:ZFIN;Acc:ZDB-GENE-040219-1]	chrI	0.272542	0.174	2.02972e-17
Late-spermatocytes	ENSGACG00000008782	ENSGACT00000011625	rnf40	ring finger protein 40 [Source:ZFIN;Acc:ZDB-GENE-030131-6607]	chrV	0.329715	0.215	2.20333e-17
Late spermatocytes	ENSGACG00000015967	ENSGACT00000021111	gins2	GINS complex subunit 2 [Source:ZFIN;Acc:ZDB-GENE-050419-19]	chrII	0.301284	0.196	2.44659e-17
Mid-spermatocytes	ENSGACG00000010568	ENSGACT00000014012	cope	coatomer protein complex, subunit epsilon [Source:ZFIN;Acc:ZDB-GENE-041114-59]	chrVIII	0.452353	0.304	2.44676e-17
Mid-spermatocytes	ENSGACG00000017118	ENSGACT00000022675	atp6v1h	ATPase H+ transporting V1 subunit H [Source:ZFIN;Acc:ZDB-GENE-021219-2]	chrIII	0.291148	0.348	2.6783e-17
Mid-spermatocytes	ENSGACG00000017706	ENSGACT00000023456	polr2gl	polymerase (RNA) II (DNA directed) polypeptide G-like [Source:NCBI gene;Acc:324088]	chrIV	0.283588	0.183	2.93316e-17
Late spermatocytes	ENSGACG00000012614	ENSGACT00000016758	entpd5b	ectonucleoside triphosphate diphosphohydrolase 5b [Source:ZFIN;Acc:ZDB-GENE-091118-88]	chrXVIII	0.282299	0.166	2.96368e-17
Late-spermatocytes	ENSGACG00000001518	ENSGACT00000001977			scaffold_120	0.327925	0.255	3.16879e-17
Late spermatocytes	ENSGACG00000008873	ENSGACT00000011751	si:dkey-220f10.4	si:dkey-220f10.4 [Source:ZFIN;Acc:ZDB-GENE-030131-9651]	chrV	0.27218	0.166	3.25176e-17
Elongated spermatid	ENSGACG00000001206	ENSGACT00000001570	rhoab	ras homolog gene family, member Ab [Source:NCBI gene;Acc:100006041]	scaffold_27	0.275314	0.205	3.33492e-17
Elongated spermatid	ENSGACG00000020010	ENSGACT00000026486	tmem178	transmembrane protein 178 [Source:NCBI gene;Acc:767702]	chrIX	0.306606	0.29	3.49794e-17
Late spermatocytes	ENSGACG00000018404	ENSGACT00000024394	sptan1	spectrin alpha, non-erythrocytic 1 [Source:ZFIN;Acc:ZDB-GENE-051113-60]	chrXIV	0.382345	0.296	3.5055e-17
Mid-spermatocytes	ENSGACG00000019042	ENSGACT00000025218	pfdn2	prefoldin subunit 2 [Source:ZFIN;Acc:ZDB-GENE-060519-27]	chrVII	0.525193	0.487	3.52419e-17
Mid-spermatocytes	ENSGACG00000013818	ENSGACT00000018285	raver1	ribonucleoprotein, PTB-binding 1 [Source:ZFIN;Acc:ZDB-GENE-050522-99]	chrXI	0.309598	0.226	3.59577e-17
Late-spermatocytes	ENSGACG00000008468	ENSGACT00000011233	aifm4	apoptosis inducing factor mitochondria associated 4 [Source:ZFIN;Acc:ZDB-GENE-070112-2282]	chrI	0.315134	0.19	3.60756e-17
Early spermatocytes	ENSGACG00000008815	ENSGACT00000011674	nop56	NOP56 ribonucleoprotein homolog [Source:ZFIN;Acc:ZDB-GENE-040109-1]	chrXVII	0.389965	0.182	3.63107e-17
Mid-spermatocytes	ENSGACG00000009111	ENSGACT00000012063	WDR1	WD repeat domain 1 [Source:HGNC Symbol;Acc:HGNC:12754]	chrXVII	0.338014	0.243	3.71142e-17
Mid-spermatocytes	ENSGACG00000020724	ENSGACT00000027451	yipf5	Yip1 domain family, member 5 [Source:NCBI gene;Acc:393265]	chrVII	0.254982	0.183	4.12645e-17
Early spermatocytes	ENSGACG00000000309	ENSGACT00000000393	gnl3	guanine nucleotide binding protein-like 3 (nucleolar) [Source:NCBI gene;Acc:321897]	scaffold_27	0.354663	0.153	4.16762e-17
Early spermatid	ENSGACG00000002776	ENSGACT00000003641	cox7a2l	cytochrome c oxidase subunit 7A2 like [Source:ZFIN;Acc:ZDB-GENE-030131-7691]	chrV	0.315744	0.154	4.55644e-17
Late-spermatocytes	ENSGACG00000002694	ENSGACT00000003534	cdca8	cell division cycle associated 8 [Source:NCBI gene;Acc:492815]	chrX	0.31868	0.214	4.84554e-17
Late spermatocytes	ENSGACG00000017480	ENSGACT00000023137	WDR37	WD repeat domain 37 [Source:HGNC Symbol;Acc:HGNC:31406]	chrIII	0.278019	0.166	4.95293e-17
Late-spermatocytes	ENSGACG00000000589	ENSGACT00000000759	xpot	exportin, tRNA (nuclear export receptor for tRNAs) [Source:NCBI gene;Acc:558020]	scaffold_90	0.330559	0.252	5.08303e-17
Late spermatocytes	ENSGACG00000003488	ENSGACT00000004578	lsm3	LSM3 homolog, U6 small nuclear RNA and mRNA degradation associated [Source:ZFIN;Acc:ZDB-GENE-161207-2]	chrXVII	0.357266	0.28	5.19464e-17
Mid-spermatocytes	ENSGACG00000007509	ENSGACT00000010011	dlst	dihydrolipoamide S-succinyltransferase [Source:ZFIN;Acc:ZDB-GENE-030326-1]	chrXV	0.404848	0.261	5.29212e-17
Late spermatocytes	ENSGACG00000013415	ENSGACT00000017803	glula	glutamate-ammonia ligase (glutamine synthase) a [Source:ZFIN;Acc:ZDB-GENE-030131-688]	chrIII	0.309853	0.21	5.29464e-17
Early spermatocytes	ENSGACG00000001578	ENSGACT00000002065			scaffold_904	0.340108	0.163	5.81195e-17
Mid-spermatocytes	ENSGACG00000020244	ENSGACT00000026801	znhit3	zinc finger, HIT-type containing 3 [Source:NCBI gene;Acc:393243]	chrVII	0.386214	0.252	5.99074e-17
Late spermatocytes	ENSGACG00000002605	ENSGACT00000003428	calm2a	calmodulin 2a (phosphorylase kinase, delta) [Source:ZFIN;Acc:ZDB-GENE-030804-3]	chrVI	0.367923	0.291	6.36815e-17
Early spermatocytes	ENSGACG00000014092	ENSGACT00000018643	snrpa1	small nuclear ribonucleoprotein polypeptide A' [Source:ZFIN;Acc:ZDB-GENE-041114-82]	chrII	0.368037	0.176	6.65654e-17
Late spermatocytes	ENSGACG00000007956	ENSGACT00000010566	nedd1	NEDD1 gamma-tubulin ring complex targeting factor [Source:ZFIN;Acc:ZDB-GENE-040426-2906]	chrXIX	0.283694	0.179	6.81247e-17
Early spermatid	ENSGACG00000008827	ENSGACT00000011676	gtf2h5	general transcription factor IIH, polypeptide 5 [Source:ZFIN;Acc:ZDB-GENE-041001-144]	chrXVIII	0.35885	0.208	6.89431e-17
Early spermatocytes	ENSGACG00000020333	ENSGACT00000026923	msna	moesin a [Source:ZFIN;Acc:ZDB-GENE-021211-2]	chrVII	0.392541	0.253	7.74577e-17
Late spermatocytes	ENSGACG00000006484	ENSGACT00000008644	dctn2	dynactin 2 (p50) [Source:NCBI gene;Acc:394141]	chrXVII	0.299385	0.196	9.6819e-17
Late-spermatocytes	ENSGACG00000010463	ENSGACT00000013853	asf1bb	anti-silencing function 1Bb histone chaperone [Source:NCBI gene;Acc:792029]	chrXI	0.312955	0.194	9.70717e-17
Late spermatocytes	ENSGACG00000016977	ENSGACT00000022462			chrIV	0.264629	0.163	9.72442e-17
Mid-spermatocytes	ENSGACG00000017578	ENSGACT00000023276			chrIV	0.311934	0.183	9.81493e-17
Late-spermatocytes	ENSGACG00000019847	ENSGACT00000026284	cct7	chaperonin containing TCP1, subunit 7 (eta) [Source:ZFIN;Acc:ZDB-GENE-020419-7]	chrVII	0.326508	0.405	1.12594e-16
Late spermatocytes	ENSGACG00000003566	ENSGACT00000004713	rrm2b	ribonucleotide reductase M2 b [Source:ZFIN;Acc:ZDB-GENE-030616-614]	chrX	0.286663	0.177	1.20128e-16
Mid-spermatocytes	ENSGACG00000005873	ENSGACT00000007779	glrx2	glutaredoxin 2 [Source:ZFIN;Acc:ZDB-GENE-040718-101]	chrVIII	0.326677	0.235	1.21862e-16
Early spermatocytes	ENSGACG00000004194	ENSGACT00000005610	fbl	fibrillarin [Source:ZFIN;Acc:ZDB-GENE-040426-1936]	chrXX	0.545445	0.267	1.28773e-16
Early spermatid	ENSGACG00000004908	ENSGACT00000006495	ubtd1b	ubiquitin domain containing 1b [Source:NCBI gene;Acc:571832]	chrV	0.360603	0.214	1.29953e-16
Early spermatid	ENSGACG00000017621	ENSGACT00000023331	ttc9c	tetratricopeptide repeat domain 9C [Source:ZFIN;Acc:ZDB-GENE-040426-1053]	chrIV	0.385424	0.242	1.30356e-16
Elongated spermatid	ENSGACG00000019977	ENSGACT00000026442	ndufb2	NADH:ubiquinone oxidoreductase subunit B2 [Source:ZFIN;Acc:ZDB-GENE-040426-1762]	chrIV	0.283641	0.201	1.47451e-16
Late spermatocytes	ENSGACG00000008271	ENSGACT00000010952	arl6ip4	ADP-ribosylation factor-like 6 interacting protein 4 [Source:NCBI gene;Acc:553796]	chrXIII	0.391868	0.437	1.63563e-16
Early spermatid	ENSGACG00000005250	ENSGACT00000006971	hdac5	histone deacetylase 5 [Source:ZFIN;Acc:ZDB-GENE-121219-3]	chrXI	0.377227	0.208	1.64862e-16
Late spermatocytes	ENSGACG00000011151	ENSGACT00000014772	znf365	zinc finger protein 365 [Source:ZFIN;Acc:ZDB-GENE-131121-260]	chrVI	0.344496	0.265	1.72218e-16
Late spermatocytes	ENSGACG00000007206	ENSGACT00000009560	wbp2nl	WBP2 N-terminal like [Source:ZFIN;Acc:ZDB-GENE-030131-4012]	chrXI	0.345867	0.3	1.97103e-16
Late spermatocytes	ENSGACG00000009640	ENSGACT00000012794	vcp	valosin containing protein [Source:NCBI gene;Acc:327197]	chrXIII	0.372885	0.316	1.99948e-16
Late-spermatocytes	ENSGACG00000020026	ENSGACT00000026511	ppfibp1a	PPFIA binding protein 1a [Source:ZFIN;Acc:ZDB-GENE-041210-298]	chrIV	0.319303	0.221	2.30488e-16
Late spermatogonia	ENSGACG00000001109	ENSGACT00000001443	slc25a3a	solute carrier family 25 member 3b [Source:ZFIN;Acc:ZDB-GENE-040426-1916]	scaffold_221	0.360792	0.261	2.38734e-16
Late spermatocytes	ENSGACG00000006910	ENSGACT00000009251	psmc5	proteasome 26S subunit, ATPase 5 [Source:ZFIN;Acc:ZDB-GENE-030131-6547]	chrV	0.356499	0.305	2.67396e-16
Late-spermatocytes	ENSGACG00000006939	ENSGACT00000009256	ipo11	importin 11 [Source:ZFIN;Acc:ZDB-GENE-040711-1]	chrXIII	0.311118	0.21	2.86604e-16
Mid-spermatocytes	ENSGACG00000005278	ENSGACT00000007014	hexdc	hexosaminidase (glycosyl hydrolase family 20, catalytic domain) containing [Source:ZFIN;Acc:ZDB-GENE-060929-448]	chrV	0.282582	0.191	2.88469e-16
Mid-spermatocytes	ENSGACG00000011935	ENSGACT00000015823	rnaseh1	ribonuclease H1 [Source:ZFIN;Acc:ZDB-GENE-040718-407]	chrXVIII	0.301217	0.217	2.96206e-16
Late spermatogonia	ENSGACG00000019793	ENSGACT00000026208	snd1	staphylococcal nuclease and tudor domain containing 1 [Source:NCBI gene;Acc:324404]	chrIV	0.441801	0.239	3.0695e-16
Late spermatocytes	ENSGACG00000005616	ENSGACT00000007477	zcchc17	zinc finger, CCHC domain containing 17 [Source:ZFIN;Acc:ZDB-GENE-040325-2]	chrX	0.320927	0.254	3.31125e-16
Late spermatocytes	ENSGACG00000009604	ENSGACT00000012693			chrI	0.307967	0.221	3.3626e-16
Late spermatocytes	ENSGACG00000000951	ENSGACT00000001241	hccsb	holocytochrome c synthase b [Source:ZFIN;Acc:ZDB-GENE-000607-78]	scaffold_37	0.33192	0.258	3.38951e-16
Mid-spermatocytes	ENSGACG00000003642	ENSGACT00000004788	mrpl41	mitochondrial ribosomal protein L41 [Source:NCBI gene;Acc:553805]	chrXIII	0.387078	0.304	3.40161e-16
Late spermatocytes	ENSGACG00000015712	ENSGACT00000020777	cwc27	CWC27 spliceosome associated cyclophilin [Source:NCBI gene;Acc:394078]	chrXIV	0.33205	0.236	3.88852e-16
Late spermatocytes	ENSGACG00000009459	ENSGACT00000012513	ccz1	CCZ1 homolog, vacuolar protein trafficking and biogenesis associated [Source:NCBI gene;Acc:393103]	chrV	0.290058	0.163	4.16343e-16
Mid-spermatocytes	ENSGACG00000007783	ENSGACT00000010338	CLPB	ClpB homolog, mitochondrial AAA ATPase chaperonin [Source:HGNC Symbol;Acc:HGNC:30664]	chrI	0.255897	0.2	4.52557e-16
Late spermatocytes	ENSGACG00000015697	ENSGACT00000020762	cops4	COP9 constitutive photomorphogenic homolog subunit 4 (Arabidopsis) [Source:NCBI gene;Acc:325592]	chrXIV	0.28657	0.181	4.66953e-16
Elongated spermatid	ENSGACG00000007655	ENSGACT00000010183	GSTM4	glutathione S-transferase mu 4 [Source:HGNC Symbol;Acc:HGNC:4636]	chrXII	0.271622	0.164	4.94356e-16
Mid-spermatocytes	ENSGACG00000011256	ENSGACT00000014925	itsn2a	intersectin 2a [Source:ZFIN;Acc:ZDB-GENE-041014-84]	chrXVIII	0.308788	0.191	4.94512e-16
Late spermatocytes	ENSGACG00000018144	ENSGACT00000024020	slu7	SLU7 homolog, splicing factor [Source:NCBI gene;Acc:492495]	chrIV	0.287898	0.172	4.95486e-16
Mid-spermatocytes	ENSGACG00000002276	ENSGACT00000002972	ipo4	importin 4 [Source:ZFIN;Acc:ZDB-GENE-041014-307]	chrXXI	0.250061	0.391	4.99558e-16
Early spermatocytes	ENSGACG00000015834	ENSGACT00000020941	btf3	basic transcription factor 3 [Source:ZFIN;Acc:ZDB-GENE-030131-8731]	chrXIV	0.42357	0.304	5.30958e-16
Late spermatocytes	ENSGACG00000003583	ENSGACT00000004745		protein phosphatase 6 catalytic subunit [Source:HGNC Symbol;Acc:HGNC:9323]	chrXIII	0.291629	0.159	5.41228e-16
Late-spermatocytes	ENSGACG00000006990	ENSGACT00000009310	ckmt1	creatine kinase, mitochondrial 1 [Source:ZFIN;Acc:ZDB-GENE-030131-611]	chrXIX	0.305985	0.188	5.46563e-16
Late spermatocytes	ENSGACG00000016984	ENSGACT00000022474	msmo1	methylsterol monooxygenase 1 [Source:NCBI gene;Acc:406662]	chrIX	0.258564	0.155	5.52081e-16
Mid-spermatocytes	ENSGACG00000010584	ENSGACT00000014028	smn1	survival of motor neuron 1, telomeric [Source:NCBI gene;Acc:30432]	chrXIII	0.270522	0.174	5.67121e-16
Late spermatocytes	ENSGACG00000014702	ENSGACT00000019450	COX5A	cytochrome c oxidase subunit 5A [Source:HGNC Symbol;Acc:HGNC:2267]	chrII	0.416455	0.574	5.76642e-16
Late spermatocytes	ENSGACG00000019531	ENSGACT00000025879	EARS2	glutamyl-tRNA synthetase 2, mitochondrial [Source:HGNC Symbol;Acc:HGNC:29419]	chrIX	0.285444	0.203	5.84237e-16
Mid-spermatocytes	ENSGACG00000003737	ENSGACT00000004915	ccndbp1	cyclin D-type binding-protein 1 [Source:NCBI gene;Acc:553373]	chrXVII	0.276633	0.2	5.95324e-16
Mid-spermatocytes	ENSGACG00000010951	ENSGACT00000014518	si:dkey-243i1.1	si:dkey-243i1.1 [Source:ZFIN;Acc:ZDB-GENE-030131-6399]	chrI	0.303009	0.2	6.01397e-16
Late spermatogonia	ENSGACG00000009520	ENSGACT00000012572			chrXX	0.476334	0.261	6.38526e-16
Elongated spermatid	ENSGACG00000001007	ENSGACT00000001306	KLHL10	kelch like family member 10 [Source:HGNC Symbol;Acc:HGNC:18829]	scaffold_277	0.293226	0.256	6.55455e-16
Mid-spermatocytes	ENSGACG00000005986	ENSGACT00000007934	tra2b	transformer 2 beta homolog [Source:ZFIN;Acc:ZDB-GENE-040426-1094]	chrXVI	0.295303	0.191	6.56091e-16
Late-spermatocytes	ENSGACG00000003085	ENSGACT00000004075	exosc7	exosome component 7 [Source:ZFIN;Acc:ZDB-GENE-050417-47]	chrX	0.312778	0.196	6.93802e-16
Late spermatogonia	ENSGACG00000008860	ENSGACT00000011881	hspd1	heat shock 60 protein 1 [Source:ZFIN;Acc:ZDB-GENE-021206-1]	chrXVI	0.454795	0.239	7.37322e-16
Late spermatocytes	ENSGACG00000003734	ENSGACT00000004939	dhfr	dihydrofolate reductase [Source:ZFIN;Acc:ZDB-GENE-010406-5]	chrXIII	0.295245	0.203	7.64205e-16
Late spermatocytes	ENSGACG00000016715	ENSGACT00000022115	cetn4	centrin 4 [Source:ZFIN;Acc:ZDB-GENE-030826-21]	chrIV	0.289431	0.185	8.0388e-16
Late spermatocytes	ENSGACG00000013143	ENSGACT00000017421	ccnq	cyclin Q [Source:NCBI gene;Acc:553650]	chrXII	0.273614	0.181	8.0478e-16
Late spermatogonia	ENSGACG00000000218	ENSGACT00000000282	prss16	serine protease 16 [Source:ZFIN;Acc:ZDB-GENE-070112-732]	scaffold_175	0.436244	0.283	8.29654e-16
Late spermatocytes	ENSGACG00000005022	ENSGACT00000006697		proteasome 20S subunit alpha 6b [Source:ZFIN;Acc:ZDB-GENE-040718-329]	chrXVIII	0.290966	0.214	8.43023e-16
Late spermatocytes	ENSGACG00000008178	ENSGACT00000010848	rsrc2	arginine/serine-rich coiled-coil 2 [Source:NCBI gene;Acc:406566]	chrXIII	0.306744	0.208	8.48221e-16
Elongated spermatid	ENSGACG00000015192	ENSGACT00000020078		HECT, C2 and WW domain containing E3 ubiquitin protein ligase 2 [Source:HGNC Symbol;Acc:HGNC:29853]	chrI	0.288351	0.181	9.28823e-16
Late spermatocytes	ENSGACG00000004731	ENSGACT00000006257			chrI	0.316429	0.214	9.40167e-16
Late spermatocytes	ENSGACG00000016563	ENSGACT00000021914	fubp1	far upstream element (FUSE) binding protein 1 [Source:ZFIN;Acc:ZDB-GENE-040426-2159]	chrIII	0.310087	0.201	9.96882e-16
Mid-spermatocytes	ENSGACG00000006878	ENSGACT00000009150	tra2a	transformer 2 alpha homolog [Source:ZFIN;Acc:ZDB-GENE-040426-1391]	chrX	0.279198	0.157	1.02627e-15
Mid-spermatocytes	ENSGACG00000012774	ENSGACT00000016929	ctdsplb	CTD (carboxy-terminal domain, RNA polymerase II, polypeptide A) small phosphatase-like b [Source:ZFIN;Acc:ZDB-GENE-060929-488]	chrIII	0.276412	0.2	1.27435e-15
Early spermatocytes	ENSGACG00000009302	ENSGACT00000012314	pes	pescadillo [Source:NCBI gene;Acc:30228]	chrXIII	0.306041	0.153	1.31502e-15
Late spermatocytes	ENSGACG00000013955	ENSGACT00000018458	med18	mediator of RNA polymerase II transcription, subunit 18 homolog (yeast) [Source:NCBI gene;Acc:393306]	chrXX	0.30426	0.205	1.36919e-15
Mid-spermatocytes	ENSGACG00000012637	ENSGACT00000016765	sgsm3	small G protein signaling modulator 3 [Source:NCBI gene;Acc:406635]	chrXI	0.274645	0.2	1.42355e-15
Mid-spermatocytes	ENSGACG00000017765	ENSGACT00000023518			scaffold_137	0.342024	0.209	1.68734e-15
Late-spermatocytes	ENSGACG00000012635	ENSGACT00000016810			chrXV	0.341202	0.312	1.98182e-15
Elongated spermatid	ENSGACG00000001413	ENSGACT00000001849	phb2b	prohibitin 2 [Source:HGNC Symbol;Acc:HGNC:30306]	scaffold_219	0.289068	0.231	2.15636e-15
Mid-spermatocytes	ENSGACG00000019842	ENSGACT00000026266	atf4a	activating transcription factor 4a [Source:NCBI gene;Acc:406514]	chrIX	0.582114	0.461	2.19142e-15
Mid-spermatocytes	ENSGACG00000004656	ENSGACT00000006177	abcf3	ATP-binding cassette, sub-family F (GCN20), member 3 [Source:ZFIN;Acc:ZDB-GENE-050517-32]	chrI	0.289474	0.217	2.19515e-15
Elongated spermatid	ENSGACG00000002010	ENSGACT00000002641	ak2	adenylate kinase 2 [Source:NCBI gene;Acc:321793]	chrX	0.253019	0.152	2.22216e-15
Mid-spermatocytes	ENSGACG00000004495	ENSGACT00000005960	si:ch211-194c3.5	si:ch211-194c3.5 [Source:ZFIN;Acc:ZDB-GENE-090313-63]	chrXV	0.271711	0.174	2.2414e-15
Late spermatocytes	ENSGACG00000011853	ENSGACT00000015710	uqcrh	ubiquinol-cytochrome c reductase hinge protein [Source:ZFIN;Acc:ZDB-GENE-051030-93]	chrVIII	0.397459	0.492	2.24267e-15
Late spermatocytes	ENSGACG00000012984	ENSGACT00000017197	natd1	zgc:110779 [Source:NCBI gene;Acc:100002945]	chrXI	0.370778	0.404	2.25423e-15
Late spermatocytes	ENSGACG00000002420	ENSGACT00000003175	ndufb8	NADH:ubiquinone oxidoreductase subunit B8 [Source:ZFIN;Acc:ZDB-GENE-040426-1858]	chrV	0.33452	0.285	2.25869e-15
Late spermatocytes	ENSGACG00000018705	ENSGACT00000024786	chd4a	chromodomain helicase DNA binding protein 4a [Source:ZFIN;Acc:ZDB-GENE-041111-187]	scaffold_208	0.279903	0.183	2.26619e-15
Late spermatocytes	ENSGACG00000015724	ENSGACT00000020793	psmd13	proteasome 26S subunit, non-ATPase 13 [Source:ZFIN;Acc:ZDB-GENE-040426-1004]	scaffold_235	0.296425	0.225	2.28e-15
Early spermatid	ENSGACG00000014375	ENSGACT00000019000	lmnl3	lamin L3 [Source:ZFIN;Acc:ZDB-GENE-020424-4]	chrII	0.309067	0.151	2.33599e-15
Elongated spermatid	ENSGACG00000002035	ENSGACT00000002668	rpl8	ribosomal protein L8 [Source:NCBI gene;Acc:393686]	chrXVI	0.25754	0.901	2.48218e-15
Late spermatocytes	ENSGACG00000012789	ENSGACT00000016945	rnf181	ring finger protein 181 [Source:NCBI gene;Acc:393276]	chrXIII	0.298229	0.194	2.74544e-15
Mid-spermatocytes	ENSGACG00000008995	ENSGACT00000011913	hspe1	heat shock 10 protein 1 [Source:ZFIN;Acc:ZDB-GENE-000906-2]	chrXVI	0.28864	0.217	2.76297e-15
Late-spermatocytes	ENSGACG00000002514	ENSGACT00000003302	cyp27a7	cytochrome P450, family 27, subfamily A, polypeptide 7 [Source:ZFIN;Acc:ZDB-GENE-081104-519]	chrXVI	0.302945	0.196	2.87034e-15
Late spermatocytes	ENSGACG00000009179	ENSGACT00000012148	akirin2	akirin 2 [Source:HGNC Symbol;Acc:HGNC:21407]	chrXV	0.282396	0.172	3.01177e-15
Late-spermatocytes	ENSGACG00000014890	ENSGACT00000019692			chrXI	0.302757	0.196	3.09311e-15
Late spermatocytes	ENSGACG00000007556	ENSGACT00000010063	BZW1	basic leucine zipper and W2 domains 1 [Source:HGNC Symbol;Acc:HGNC:18380]	chrXVI	0.338155	0.283	3.31583e-15
Mid-spermatocytes	ENSGACG00000006997	ENSGACT00000009301	alas1	aminolevulinate, delta-, synthase 1 [Source:ZFIN;Acc:ZDB-GENE-001229-2]	chrXVII	0.370954	0.217	3.3584e-15
Late spermatogonia	ENSGACG00000020193	ENSGACT00000026724	stt3a	STT3 oligosaccharyltransferase complex catalytic subunit A [Source:ZFIN;Acc:ZDB-GENE-021015-3]	chrVII	0.527743	0.326	3.61529e-15
Early spermatocytes	ENSGACG00000018552	ENSGACT00000024572	sh3bgrl	SH3 domain binding glutamate-rich protein like [Source:ZFIN;Acc:ZDB-GENE-040426-1376]	chrIV	0.370833	0.16	4.08277e-15
Late spermatocytes	ENSGACG00000002365	ENSGACT00000003087			chrV	0.255413	0.159	4.33864e-15
Elongated spermatid	ENSGACG00000003262	ENSGACT00000004305	snrpb	small nuclear ribonucleoprotein polypeptides B and B1 [Source:ZFIN;Acc:ZDB-GENE-040426-1819]	chrXVII	0.301846	0.252	4.46875e-15
Mid-spermatocytes	ENSGACG00000002972	ENSGACT00000003906	RNF5	ring finger protein 5 [Source:HGNC Symbol;Acc:HGNC:10068]	chrX	0.335041	0.235	4.6479e-15
Mid-spermatocytes	ENSGACG00000013102	ENSGACT00000017379	mapk3	mitogen-activated protein kinase 3 [Source:ZFIN;Acc:ZDB-GENE-040121-1]	chrXI	0.260302	0.174	4.67522e-15
Late spermatocytes	ENSGACG00000001862	ENSGACT00000002428	wwp1	WW domain containing E3 ubiquitin protein ligase 1 [Source:ZFIN;Acc:ZDB-GENE-131120-84]	chrXXI	0.282161	0.194	4.69238e-15
Late-spermatocytes	ENSGACG00000020758	ENSGACT00000027498	mks1	MKS transition zone complex subunit 1 [Source:ZFIN;Acc:ZDB-GENE-030131-3813]	chrVII	0.282414	0.154	4.79499e-15
Late spermatogonia	ENSGACG00000017073	ENSGACT00000022592	mpped2a	metallophosphoesterase domain containing 2a [Source:ZFIN;Acc:ZDB-GENE-050417-241]	chrII	0.424771	0.217	4.80903e-15
Late spermatocytes	ENSGACG00000002614	ENSGACT00000003443	bccip	BRCA2 and CDKN1A interacting protein [Source:NCBI gene;Acc:541348]	chrV	0.316024	0.252	5.04958e-15
Late spermatocytes	ENSGACG00000019198	ENSGACT00000025430	mrpl52	mitochondrial ribosomal protein L52 [Source:ZFIN;Acc:ZDB-GENE-110325-1]	chrVII	0.281447	0.183	5.28024e-15
Early spermatocytes	ENSGACG00000016491	ENSGACT00000021822	bxdc2	brix domain containing 2 [Source:ZFIN;Acc:ZDB-GENE-060518-1]	chrXIV	0.320727	0.168	5.3142e-15
Late spermatocytes	ENSGACG00000002523	ENSGACT00000003308			scaffold_161	0.288984	0.199	5.39427e-15
Early spermatocytes	ENSGACG00000013222	ENSGACT00000017522	psma8	proteasome 20S subunit alpha 8 [Source:ZFIN;Acc:ZDB-GENE-040426-2194]	chrIII	0.375592	0.2	5.48706e-15
Late spermatogonia	ENSGACG00000000164	ENSGACT00000000218	txndc15	thioredoxin domain containing 15 [Source:ZFIN;Acc:ZDB-GENE-070615-36]	scaffold_324	0.58198	0.37	5.48955e-15
Elongated spermatid	ENSGACG00000009681	ENSGACT00000012831	laptm4a	lysosomal protein transmembrane 4 alpha [Source:ZFIN;Acc:ZDB-GENE-030131-1024]	chrXVIII	0.280488	0.177	6.07896e-15
Late spermatocytes	ENSGACG00000000281	ENSGACT00000000357	bcap31	B cell receptor associated protein 31 [Source:ZFIN;Acc:ZDB-GENE-030616-63]	scaffold_114	0.319015	0.263	6.99691e-15
Mid-spermatocytes	ENSGACG00000006474	ENSGACT00000008583	mars1	methionyl-tRNA synthetase 1 [Source:ZFIN;Acc:ZDB-GENE-030219-83]	chrXVII	0.290129	0.183	7.07907e-15
Mid-spermatocytes	ENSGACG00000005528	ENSGACT00000007338	lsm5	LSM5 homolog, U6 small nuclear RNA and mRNA degradation associated [Source:ZFIN;Acc:ZDB-GENE-070822-23]	chrXXI	0.273289	0.165	7.18605e-15
Late spermatogonia	ENSGACG00000017868	ENSGACT00000023656	mif	macrophage migration inhibitory factor [Source:ZFIN;Acc:ZDB-GENE-080708-1]	chrIV	0.389462	0.261	7.49181e-15
Late spermatocytes	ENSGACG00000015525	ENSGACT00000020518	spi1b	Spi-1 proto-oncogene b [Source:ZFIN;Acc:ZDB-GENE-980526-164]	chrII	0.2696	0.183	7.63158e-15
Late spermatocytes	ENSGACG00000001238	ENSGACT00000001624	pdia5	protein disulfide isomerase family A, member 5 [Source:ZFIN;Acc:ZDB-GENE-030521-5]	scaffold_181	0.261354	0.159	7.64461e-15
Late spermatogonia	ENSGACG00000011378	ENSGACT00000015070	atp6ap1b	ATPase H+ transporting accessory protein 1b [Source:ZFIN;Acc:ZDB-GENE-020423-2]	chrXII	0.333462	0.196	7.84209e-15
Early spermatocytes	ENSGACG00000001577	ENSGACT00000002072	actr3	actin related protein 3 [Source:ZFIN;Acc:ZDB-GENE-040428-2]	chrXVI	0.425883	0.198	8.35927e-15
Late spermatocytes	ENSGACG00000014198	ENSGACT00000018783	FDX1	ferredoxin 1 [Source:HGNC Symbol;Acc:HGNC:3638]	chrI	0.35943	0.358	8.53009e-15
Late-spermatocytes	ENSGACG00000015926	ENSGACT00000021059	prkaa1	protein kinase, AMP-activated, alpha 1 catalytic subunit [Source:ZFIN;Acc:ZDB-GENE-030325-1]	chrXIV	0.295122	0.177	9.29248e-15
Late spermatocytes	ENSGACG00000012061	ENSGACT00000016000			chrXII	0.274987	0.185	9.33023e-15
Late-spermatocytes	ENSGACG00000004171	ENSGACT00000005498	tsnax	translin-associated factor X [Source:ZFIN;Acc:ZDB-GENE-050913-80]	chrVI	0.3077	0.236	9.85913e-15
Late spermatocytes	ENSGACG00000003804	ENSGACT00000005029	top3b	DNA topoisomerase III beta [Source:ZFIN;Acc:ZDB-GENE-070705-37]	chrXIII	0.257298	0.161	1.0455e-14
Mid-spermatocytes	ENSGACG00000017536	ENSGACT00000023214	ints12	integrator complex subunit 12 [Source:NCBI gene;Acc:415251]	chrIX	0.290885	0.209	1.07991e-14
Late spermatocytes	ENSGACG00000014431	ENSGACT00000019077	ubxn6	UBX domain protein 6 [Source:ZFIN;Acc:ZDB-GENE-030131-5680]	chrVIII	0.29296	0.208	1.15324e-14
Late spermatocytes	ENSGACG00000020827	ENSGACT00000027587	ncf1	neutrophil cytosolic factor 1 [Source:ZFIN;Acc:ZDB-GENE-031006-6]	chrVII	0.298516	0.243	1.17854e-14
Late-spermatocytes	ENSGACG00000005238	ENSGACT00000006972	grinaa	glutamate receptor, ionotropic, N-methyl D-aspartate-associated protein 1a (glutamate binding) [Source:ZFIN;Acc:ZDB-GENE-060616-231]	chrX	0.30575	0.172	1.30666e-14
Early spermatocytes	ENSGACG00000000595	ENSGACT00000000768	tsr2	TSR2 ribosome maturation factor [Source:NCBI gene;Acc:317639]	scaffold_365	0.406289	0.176	1.32118e-14
Early spermatocytes	ENSGACG00000009940	ENSGACT00000013215	actl6a	actin-like 6A [Source:ZFIN;Acc:ZDB-GENE-020419-36]	chrVIII	0.352085	0.195	1.37468e-14
Mid-spermatocytes	ENSGACG00000017308	ENSGACT00000022908	fam13a	family with sequence similarity 13 member A [Source:ZFIN;Acc:ZDB-GENE-050208-102]	chrIX	0.264568	0.157	1.4353e-14
Mid-spermatocytes	ENSGACG00000020186	ENSGACT00000026715	acat1	acetyl-CoA acetyltransferase 1 [Source:NCBI gene;Acc:445290]	chrVII	0.288775	0.183	1.46462e-14
Late spermatocytes	ENSGACG00000001857	ENSGACT00000002417	siah2l	seven in absentia homolog 2 (Drosophila)-like [Source:NCBI gene;Acc:378728]	scaffold_132	0.325657	0.276	1.49878e-14
Late spermatogonia	ENSGACG00000008530	ENSGACT00000011319	tcn2	transcobalamin II [Source:ZFIN;Acc:ZDB-GENE-030131-4648]	chrXIII	0.443136	0.217	1.51025e-14
Late-spermatocytes	ENSGACG00000014881	ENSGACT00000019681			chrXI	0.308178	0.229	1.54733e-14
Late spermatocytes	ENSGACG00000006739	ENSGACT00000008958	fra10ac1	FRA10A associated CGG repeat 1 [Source:ZFIN;Acc:ZDB-GENE-041010-95]	chrV	0.261005	0.161	1.56945e-14
Late spermatogonia	ENSGACG00000001684	ENSGACT00000002215	atp6ap2	ATPase H+ transporting accessory protein 2 [Source:ZFIN;Acc:ZDB-GENE-040426-1960]	chrXVI	0.550406	0.37	1.60385e-14
Late-spermatocytes	ENSGACG00000003396	ENSGACT00000004462	mkrn2	makorin, ring finger protein, 2 [Source:NCBI gene;Acc:170783]	chrXVII	0.320777	0.238	1.60402e-14
Late spermatogonia	ENSGACG00000019119	ENSGACT00000025333	faah2b	fatty acid amide hydrolase 2b [Source:NCBI gene;Acc:768298]	chrVII	0.354694	0.217	1.65838e-14
Mid-spermatocytes	ENSGACG00000005748	ENSGACT00000007623	sesn2	sestrin 2 [Source:ZFIN;Acc:ZDB-GENE-070108-1]	chrX	0.266896	0.174	1.7907e-14
Mid-spermatocytes	ENSGACG00000013286	ENSGACT00000017601	rtn4ip1	reticulon 4 interacting protein 1 [Source:NCBI gene;Acc:393323]	chrXV	0.286301	0.2	1.9441e-14
Late spermatogonia	ENSGACG00000009997	ENSGACT00000013243	ndufb5	NADH:ubiquinone oxidoreductase subunit B5 [Source:ZFIN;Acc:ZDB-GENE-011010-1]	chrVIII	0.625512	0.522	2.06507e-14
Late spermatocytes	ENSGACG00000020464	ENSGACT00000027110	TCERG1	transcription elongation regulator 1 [Source:HGNC Symbol;Acc:HGNC:15630]	chrVII	0.275168	0.179	2.08679e-14
Early spermatocytes	ENSGACG00000007069	ENSGACT00000009382	cbx3a	chromobox homolog 3a (HP1 gamma homolog, Drosophila) [Source:ZFIN;Acc:ZDB-GENE-030131-1158]	chrX	0.515062	0.267	2.13391e-14
Late spermatocytes	ENSGACG00000003466	ENSGACT00000004556	hmg20a	high mobility group 20A [Source:ZFIN;Acc:ZDB-GENE-030131-5107]	chrXIX	0.282564	0.203	2.30408e-14
Late-spermatocytes	ENSGACG00000020884	ENSGACT00000027665	skp1	S-phase kinase-associated protein 1 [Source:ZFIN;Acc:ZDB-GENE-040426-1707]	chrVII	0.315636	0.387	2.3308e-14
Late spermatocytes	ENSGACG00000014324	ENSGACT00000018945	atp1a1a.2	ATPase Na+/K+ transporting subunit alpha 1a, tandem duplicate 2 [Source:ZFIN;Acc:ZDB-GENE-001212-2]	chrI	0.275735	0.172	2.34889e-14
Late-spermatocytes	ENSGACG00000017238	ENSGACT00000022818	SMARCA5	SWI/SNF related, matrix associated, actin dependent regulator of chromatin, subfamily a, member 5 [Source:HGNC Symbol;Acc:HGNC:11101]	chrIX	0.308369	0.213	2.41073e-14
Mid-spermatocytes	ENSGACG00000004944	ENSGACT00000006580	slc66a1	solute carrier family 66 member 1 [Source:ZFIN;Acc:ZDB-GENE-050306-4]	chrXII	0.268133	0.174	2.4553e-14
Mid-spermatocytes	ENSGACG00000002833	ENSGACT00000003725			chrVI	0.288351	0.191	2.46961e-14
Late spermatocytes	ENSGACG00000016593	ENSGACT00000021958		actin, beta 1 [Source:NCBI gene;Acc:57934]	chrIX	0.315477	0.289	2.56906e-14
Late spermatogonia	ENSGACG00000012768	ENSGACT00000016900	nucb1	nucleobindin 1 [Source:ZFIN;Acc:ZDB-GENE-060825-222]	scaffold_151	0.368719	0.239	2.66104e-14
Late spermatocytes	ENSGACG00000018952	ENSGACT00000025113	tsc2	TSC complex subunit 2 [Source:ZFIN;Acc:ZDB-GENE-030131-2702]	chrIX	0.279163	0.188	2.67974e-14
Late spermatocytes	ENSGACG00000017200	ENSGACT00000022794	taldo1	transaldolase 1 [Source:ZFIN;Acc:ZDB-GENE-030131-3277]	chrII	0.365225	0.389	2.75506e-14
Late-spermatocytes	ENSGACG00000012144	ENSGACT00000016107	entpd6	ectonucleoside triphosphate diphosphohydrolase 6 [Source:ZFIN;Acc:ZDB-GENE-050417-412]	chrVI	0.311495	0.203	3.05602e-14
Mid-spermatocytes	ENSGACG00000020674	ENSGACT00000027393			chrVII	0.275707	0.157	3.12676e-14
Mid-spermatocytes	ENSGACG00000003111	ENSGACT00000004096	rad54l	RAD54 like [Source:ZFIN;Acc:ZDB-GENE-040426-968]	chrVIII	0.327501	0.217	3.25924e-14
Mid-spermatocytes	ENSGACG00000019579	ENSGACT00000025932	rcor3	REST corepressor 3 [Source:ZFIN;Acc:ZDB-GENE-050208-371]	chrIX	0.271516	0.209	3.3069e-14
Mid-spermatocytes	ENSGACG00000007979	ENSGACT00000010583			chrXV	0.277518	0.217	3.43745e-14
Late-spermatocytes	ENSGACG00000012383	ENSGACT00000016424	dnah2	dynein, axonemal, heavy chain 2 [Source:ZFIN;Acc:ZDB-GENE-130530-910]	chrI	0.292331	0.179	3.90851e-14
Mid-spermatocytes	ENSGACG00000014784	ENSGACT00000019563	psmd3	proteasome 26S subunit, non-ATPase 3 [Source:ZFIN;Acc:ZDB-GENE-040426-1444]	chrXI	0.267399	0.351	4.0858e-14
Late spermatogonia	ENSGACG00000016804	ENSGACT00000022233	tmem59	transmembrane protein 59 [Source:ZFIN;Acc:ZDB-GENE-070912-397]	chrIII	0.395402	0.261	4.68127e-14
Late spermatocytes	ENSGACG00000006830	ENSGACT00000009068			chrV	0.356116	0.386	5.14083e-14
Late spermatocytes	ENSGACG00000018070	ENSGACT00000023917	ankrd49	ankyrin repeat domain 49 [Source:ZFIN;Acc:ZDB-GENE-050417-46]	chrIX	0.293272	0.21	5.34943e-14
Late spermatocytes	ENSGACG00000019175	ENSGACT00000025407	coq7	coenzyme Q7 homolog, ubiquinone (yeast) [Source:ZFIN;Acc:ZDB-GENE-070209-262]	chrIX	0.313919	0.28	5.61185e-14
Late spermatocytes	ENSGACG00000003798	ENSGACT00000005012	rpe	ribulose-5-phosphate-3-epimerase [Source:ZFIN;Acc:ZDB-GENE-030131-6837]	chrXVI	0.282573	0.181	6.10615e-14
Late-spermatocytes	ENSGACG00000004415	ENSGACT00000005854	cpped1	calcineurin-like phosphoesterase domain containing 1 [Source:NCBI gene;Acc:492772]	chrV	0.299269	0.204	6.15885e-14
Late spermatocytes	ENSGACG00000014551	ENSGACT00000019238	hspbap1	hspb associated protein 1 [Source:NCBI gene;Acc:445320]	scaffold_240	0.30145	0.216	6.8487e-14
Mid-spermatocytes	ENSGACG00000012314	ENSGACT00000016339	nt5dc2	5'-nucleotidase domain containing 2 [Source:ZFIN;Acc:ZDB-GENE-060810-17]	chrXII	0.398502	0.304	6.85934e-14
Late spermatocytes	ENSGACG00000016868	ENSGACT00000022318			chrIV	0.351285	0.318	6.96439e-14
Early spermatocytes	ENSGACG00000011987	ENSGACT00000015884			chrXVIII	0.310909	0.168	7.63616e-14
Late-spermatocytes	ENSGACG00000010856	ENSGACT00000014402	rpa1	replication protein A1 [Source:NCBI gene;Acc:327491]	chrI	0.278284	0.164	7.74512e-14
Early spermatid	ENSGACG00000017759	ENSGACT00000023513			scaffold_137	0.366072	0.236	8.09497e-14
Mid-spermatocytes	ENSGACG00000018168	ENSGACT00000024055	ppp1r12c	protein phosphatase 1, regulatory subunit 12C [Source:ZFIN;Acc:ZDB-GENE-010724-11]	chrIX	0.323532	0.243	8.2227e-14
Late-spermatocytes	ENSGACG00000017109	ENSGACT00000022645	chmp5a	charged multivesicular body protein 5a [Source:ZFIN;Acc:ZDB-GENE-060503-60]	chrIII	0.280063	0.151	8.3139e-14
Late spermatocytes	ENSGACG00000012472	ENSGACT00000016585	dhps	deoxyhypusine synthase [Source:ZFIN;Acc:ZDB-GENE-040426-2001]	chrXI	0.288235	0.247	9.20812e-14
Late-spermatocytes	ENSGACG00000012939	ENSGACT00000017143	sept7b	septin 7b [Source:ZFIN;Acc:ZDB-GENE-030131-37]	chrXX	0.309068	0.227	9.5505e-14
Late spermatocytes	ENSGACG00000005152	ENSGACT00000006859	micu1	mitochondrial calcium uptake 1 [Source:NCBI gene;Acc:561210]	chrVI	0.277422	0.185	9.9455e-14
Late-spermatocytes	ENSGACG00000016388	ENSGACT00000021688	COPS6	COP9 signalosome subunit 6 [Source:HGNC Symbol;Acc:HGNC:21749]	chrIV	0.313188	0.266	1.00841e-13
Late spermatogonia	ENSGACG00000011653	ENSGACT00000015447	si:dkey-51e6.1	si:dkey-51e6.1 [Source:ZFIN;Acc:ZDB-GENE-041014-198]	chrVIII	0.335449	0.196	1.06021e-13
Late spermatocytes	ENSGACG00000004977	ENSGACT00000006621	exoc2	exocyst complex component 2 [Source:ZFIN;Acc:ZDB-GENE-040426-1160]	chrVIII	0.256259	0.161	1.08143e-13
Late spermatocytes	ENSGACG00000020795	ENSGACT00000027547	pgk1	phosphoglycerate kinase 1 [Source:ZFIN;Acc:ZDB-GENE-040426-2711]	chrVII	0.330495	0.311	1.14776e-13
Late spermatocytes	ENSGACG00000007131	ENSGACT00000009472	wbp11	WW domain binding protein 11 [Source:NCBI gene;Acc:110437720]	chrXI	0.260565	0.17	1.16545e-13
Late spermatocytes	ENSGACG00000012125	ENSGACT00000016136	psmd7	proteasome 26S subunit, non-ATPase 7 [Source:ZFIN;Acc:ZDB-GENE-030131-5541]	chrXIX	0.311852	0.269	1.22109e-13
Late spermatogonia	ENSGACG00000010836	ENSGACT00000014397	txnrd3	thioredoxin reductase 3 [Source:ZFIN;Acc:ZDB-GENE-030327-3]	chrXVII	0.585495	0.348	1.26974e-13
Mid-spermatocytes	ENSGACG00000011771	ENSGACT00000015605	ppfibp1b	PPFIA binding protein 1b [Source:ZFIN;Acc:ZDB-GENE-060503-47]	chrXIX	0.269154	0.165	1.32602e-13
Late-spermatocytes	ENSGACG00000010372	ENSGACT00000013736	ddhd1a	DDHD domain containing 1a [Source:ZFIN;Acc:ZDB-GENE-111020-16]	chrXV	0.299899	0.226	1.33748e-13
Late-spermatocytes	ENSGACG00000011457	ENSGACT00000015188	si:dkey-119f1.1	si:dkey-119f1.1 [Source:ZFIN;Acc:ZDB-GENE-070705-287]	chrXVIII	0.296422	0.198	1.35539e-13
Mid-spermatocytes	ENSGACG00000000392	ENSGACT00000000522			scaffold_168	0.388143	0.33	1.52212e-13
Elongated spermatid	ENSGACG00000008276	ENSGACT00000010959	tent5c	terminal nucleotidyltransferase 5C [Source:NCBI gene;Acc:327154]	chrXVI	0.259857	0.19	1.67239e-13
Late-spermatocytes	ENSGACG00000017394	ENSGACT00000023036	prc1b	protein regulator of cytokinesis 1b [Source:ZFIN;Acc:ZDB-GENE-040426-777]	chrII	0.302314	0.237	1.69015e-13
Elongated spermatid	ENSGACG00000008635	ENSGACT00000011419	ndufa7	NADH:ubiquinone oxidoreductase subunit A7 [Source:ZFIN;Acc:ZDB-GENE-040801-169]	chrVIII	0.299207	0.294	1.77362e-13
Mid-spermatocytes	ENSGACG00000009276	ENSGACT00000012265	efhc1	EF-hand domain (C-terminal) containing 1 [Source:ZFIN;Acc:ZDB-GENE-040426-1300]	chrXVIII	0.26053	0.326	1.87526e-13
Early spermatid	ENSGACG00000012047	ENSGACT00000015973	pno1	partner of NOB1 homolog [Source:NCBI gene;Acc:393520]	chrVI	0.401851	0.277	2.17282e-13
Mid-spermatocytes	ENSGACG00000015546	ENSGACT00000020543		centrin 1 [Source:HGNC Symbol;Acc:HGNC:1866]	chrXIV	0.259512	0.235	2.22987e-13
Late spermatocytes	ENSGACG00000008793	ENSGACT00000011637	anxa11a	annexin A11 [Source:HGNC Symbol;Acc:HGNC:535]	chrVI	0.253074	0.157	2.3097e-13
Elongated spermatid	ENSGACG00000019248	ENSGACT00000025491	ndufa5	NADH:ubiquinone oxidoreductase subunit A5 [Source:ZFIN;Acc:ZDB-GENE-050320-17]	chrIV	0.272547	0.223	2.34292e-13
Early spermatocytes	ENSGACG00000004084	ENSGACT00000005391	cndp2	carnosine dipeptidase 2 [Source:ZFIN;Acc:ZDB-GENE-030131-5499]	chrX	0.401584	0.16	2.38061e-13
Late-spermatocytes	ENSGACG00000017583	ENSGACT00000023291	ganab	glucosidase, alpha; neutral AB [Source:ZFIN;Acc:ZDB-GENE-110930-9]	chrIV	0.275383	0.161	2.42504e-13
Late spermatocytes	ENSGACG00000010059	ENSGACT00000013344	cdc42l	cell division cycle 42, like [Source:ZFIN;Acc:ZDB-GENE-030131-6069]	chrXX	0.271125	0.185	2.54116e-13
Late-spermatocytes	ENSGACG00000017032	ENSGACT00000022543	cfl1	cofilin 1 [Source:ZFIN;Acc:ZDB-GENE-030131-215]	chrIV	0.25724	0.531	2.56578e-13
Mid-spermatocytes	ENSGACG00000010995	ENSGACT00000014587			chrXV	0.380218	0.322	2.56981e-13
Late spermatocytes	ENSGACG00000020079	ENSGACT00000026579	si:ch211-258f14.2	si:ch211-258f14.2 [Source:ZFIN;Acc:ZDB-GENE-070705-151]	chrIV	0.300759	0.221	2.63253e-13
Late-spermatocytes	ENSGACG00000014136	ENSGACT00000018721	eif2b5	eukaryotic translation initiation factor 2B, subunit 5 epsilon [Source:ZFIN;Acc:ZDB-GENE-030131-5364]	chrIII	0.30331	0.29	2.75449e-13
Late-spermatocytes	ENSGACG00000012186	ENSGACT00000016154	nusap1	nucleolar and spindle associated protein 1 [Source:NCBI gene;Acc:567446]	chrXV	0.280249	0.166	2.92159e-13
Late spermatocytes	ENSGACG00000004961	ENSGACT00000006574	get4	guided entry of tail-anchored proteins factor 4 [Source:ZFIN;Acc:ZDB-GENE-030131-5399]	chrV	0.256865	0.163	2.92334e-13
Early spermatocytes	ENSGACG00000003471	ENSGACT00000004595	tubb2b	tubulin, beta 2b [Source:ZFIN;Acc:ZDB-GENE-030131-722]	chrXIII	0.377206	0.36	3.27193e-13
Late-spermatocytes	ENSGACG00000006151	ENSGACT00000008174	rab23	RAB23, member RAS oncogene family [Source:ZFIN;Acc:ZDB-GENE-050522-328]	chrVI	0.291974	0.238	3.40127e-13
Late-spermatocytes	ENSGACG00000007245	ENSGACT00000009697	pelo	pelota mRNA surveillance and ribosome rescue factor [Source:NCBI gene;Acc:394111]	chrV	0.297984	0.207	3.45387e-13
Late spermatocytes	ENSGACG00000000103	ENSGACT00000000131	brd2a	bromodomain containing 2a [Source:ZFIN;Acc:ZDB-GENE-990415-248]	scaffold_58	0.254868	0.155	3.59625e-13
Mid-spermatocytes	ENSGACG00000002701	ENSGACT00000003548			chrXVI	0.27319	0.31	3.60797e-13
Early spermatocytes	ENSGACG00000000009	ENSGACT00000000010	eif6	eukaryotic translation initiation factor 6 [Source:NCBI gene;Acc:386850]	scaffold_89	0.461757	0.244	3.63856e-13
Mid-spermatocytes	ENSGACG00000008767	ENSGACT00000011599	mindy3	MINDY lysine 48 deubiquitinase 3 [Source:NCBI gene;Acc:777708]	chrXX	0.252391	0.336	3.7625e-13
Elongated spermatid	ENSGACG00000006117	ENSGACT00000008118	EIF2S2	eukaryotic translation initiation factor 2 subunit beta [Source:HGNC Symbol;Acc:HGNC:3266]	chrXII	0.284668	0.234	3.81133e-13
Late-spermatocytes	ENSGACG00000013723	ENSGACT00000018167	ppan	peter pan homolog [Source:ZFIN;Acc:ZDB-GENE-030114-4]	chrXI	0.296843	0.203	3.87575e-13
Late spermatocytes	ENSGACG00000012765	ENSGACT00000016919	prpf39	PRP39 pre-mRNA processing factor 39 homolog (yeast) [Source:NCBI gene;Acc:368864]	chrXVIII	0.281775	0.181	3.96642e-13
Late-spermatocytes	ENSGACG00000012045	ENSGACT00000016002	flad1	flavin adenine dinucleotide synthetase 1 [Source:NCBI gene;Acc:445492]	chrXX	0.277655	0.155	3.98252e-13
Mid-spermatocytes	ENSGACG00000011797	ENSGACT00000015637	shq1	SHQ1, H/ACA ribonucleoprotein assembly factor [Source:NCBI gene;Acc:567601]	chrXVII	0.270191	0.165	4.32494e-13
Late-spermatocytes	ENSGACG00000011630	ENSGACT00000015413	kansl2	KAT8 regulatory NSL complex subunit 2 [Source:ZFIN;Acc:ZDB-GENE-041010-67]	chrXII	0.296475	0.192	4.35109e-13
Late-spermatocytes	ENSGACG00000016526	ENSGACT00000021866	PLK1	polo like kinase 1 [Source:HGNC Symbol;Acc:HGNC:9077]	chrIX	0.270679	0.157	4.63877e-13
Mid-spermatocytes	ENSGACG00000014546	ENSGACT00000019247	aamp	angio-associated, migratory cell protein [Source:ZFIN;Acc:ZDB-GENE-040426-2370]	chrI	0.311776	0.2	5.09332e-13
Late spermatogonia	ENSGACG00000016142	ENSGACT00000021351	atp5fa1	ATP synthase F1 subunit alpha [Source:ZFIN;Acc:ZDB-GENE-060201-1]	chrXIV	0.465301	0.304	5.26737e-13
Mid-spermatocytes	ENSGACG00000015482	ENSGACT00000020466			chrXIV	0.278368	0.209	5.36376e-13
Late-spermatocytes	ENSGACG00000008678	ENSGACT00000011480	iqub	IQ motif and ubiquitin domain containing [Source:ZFIN;Acc:ZDB-GENE-110421-1]	chrXIX	0.264094	0.154	5.80357e-13
Mid-spermatocytes	ENSGACG00000020327	ENSGACT00000026909	aifm1	apoptosis inducing factor mitochondrion associated 1 [Source:ZFIN;Acc:ZDB-GENE-030826-11]	chrVII	0.311776	0.226	6.64691e-13
Late spermatocytes	ENSGACG00000014538	ENSGACT00000019223	eif3d	eukaryotic translation initiation factor 3, subunit D [Source:NCBI gene;Acc:336498]	chrXI	0.348203	0.415	7.27107e-13
Late spermatogonia	ENSGACG00000005518	ENSGACT00000007345	ifih1	interferon induced with helicase C domain 1 [Source:ZFIN;Acc:ZDB-GENE-081104-438]	chrXVI	0.267569	0.152	7.53573e-13
Late spermatocytes	ENSGACG00000020259	ENSGACT00000026823	cenpv	centromere protein V [Source:ZFIN;Acc:ZDB-GENE-060526-76]	chrVII	0.294932	0.225	7.69866e-13
Late-spermatocytes	ENSGACG00000006020	ENSGACT00000008010	ift172	intraflagellar transport 172 [Source:NCBI gene;Acc:432389]	chrXVIII	0.279214	0.171	8.0807e-13
Late-spermatocytes	ENSGACG00000004552	ENSGACT00000006037	SLC16A6	solute carrier family 16 member 6 [Source:HGNC Symbol;Acc:HGNC:10927]	chrXI	0.275969	0.16	8.49423e-13
Early spermatocytes	ENSGACG00000020285	ENSGACT00000026857	banf1	barrier to autointegration factor 1 [Source:NCBI gene;Acc:334717]	chrVII	0.38348	0.306	8.511e-13
Mid-spermatocytes	ENSGACG00000012440	ENSGACT00000016484	mesd	mesoderm development LRP chaperone [Source:NCBI gene;Acc:791222]	scaffold_98	0.354197	0.261	8.62574e-13
Early spermatocytes	ENSGACG00000020459	ENSGACT00000027105	htatsf1	HIV-1 Tat specific factor 1 [Source:ZFIN;Acc:ZDB-GENE-040426-1578]	chrVII	0.335371	0.216	1.00577e-12
Late-spermatocytes	ENSGACG00000013403	ENSGACT00000017758	wdr26b	WD repeat domain 26b [Source:NCBI gene;Acc:564794]	chrXVIII	0.284572	0.167	1.02472e-12
Early spermatocytes	ENSGACG00000005107	ENSGACT00000006789	ssb	small RNA binding exonuclease protection factor La [Source:ZFIN;Acc:ZDB-GENE-030131-223]	chrXVI	0.440998	0.214	1.07564e-12
Late spermatocytes	ENSGACG00000003414	ENSGACT00000004484	tomm40	translocase of outer mitochondrial membrane 40 homolog (yeast) [Source:ZFIN;Acc:ZDB-GENE-030131-1365]	chrXX	0.285286	0.194	1.11442e-12
Early spermatocytes	ENSGACG00000017801	ENSGACT00000023577	ssrp1a	structure specific recognition protein 1a [Source:ZFIN;Acc:ZDB-GENE-031118-9]	chrIV	0.31366	0.165	1.14773e-12
Mid-spermatocytes	ENSGACG00000018573	ENSGACT00000024601			chrXIV	0.378184	0.235	1.15701e-12
Somatic	ENSGACG00000012858	ENSGACT00000017022	rps29	ribosomal protein S29 [Source:ZFIN;Acc:ZDB-GENE-040622-5]	chrXVIII	0.339103	0.929	1.22094e-12
Late-spermatocytes	ENSGACG00000016909	ENSGACT00000022379	uacab	uveal autoantigen with coiled-coil domains and ankyrin repeats b [Source:ZFIN;Acc:ZDB-GENE-030521-32]	chrII	0.283634	0.172	1.22806e-12
Elongated spermatid	ENSGACG00000006671	ENSGACT00000008869	vcla	vinculin a [Source:ZFIN;Acc:ZDB-GENE-050506-61]	chrVI	0.259687	0.209	1.3821e-12
Early spermatocytes	ENSGACG00000019439	ENSGACT00000025748			chrIX	0.310539	0.179	1.39415e-12
Late spermatocytes	ENSGACG00000005588	ENSGACT00000007399			chrX	0.27219	0.203	1.45112e-12
Late-spermatocytes	ENSGACG00000014377	ENSGACT00000019003	urod	uroporphyrinogen decarboxylase [Source:NCBI gene;Acc:30617]	chrIII	0.298351	0.202	1.45413e-12
Somatic	ENSGACG00000004926	ENSGACT00000006532	rps10	ribosomal protein S10 [Source:ZFIN;Acc:ZDB-GENE-040426-1481]	chrXVII	0.341454	0.982	1.46777e-12
Mid-spermatocytes	ENSGACG00000001197	ENSGACT00000001566	TMEM43	transmembrane protein 43 [Source:HGNC Symbol;Acc:HGNC:28472]	scaffold_27	0.312889	0.226	1.5425e-12
Elongated spermatid	ENSGACG00000012793	ENSGACT00000017014	EEF2	eukaryotic translation elongation factor 2 [Source:HGNC Symbol;Acc:HGNC:3214]	chrVIII	0.308142	0.457	1.65948e-12
Late-spermatocytes	ENSGACG00000002050	ENSGACT00000002691	lypla2	lysophospholipase 2 [Source:ZFIN;Acc:ZDB-GENE-040426-1715]	chrX	0.292836	0.221	1.74002e-12
Early spermatocytes	ENSGACG00000005201	ENSGACT00000006916	snrpd1	small nuclear ribonucleoprotein D1 polypeptide [Source:HGNC Symbol;Acc:HGNC:11158]	chrX	0.340219	0.182	1.74981e-12
Early spermatocytes	ENSGACG00000013502	ENSGACT00000017902	nfkbie	nuclear factor of kappa light polypeptide gene enhancer in B-cells inhibitor, epsilon [Source:ZFIN;Acc:ZDB-GENE-061215-132]	chrXVIII	0.431716	0.191	1.79748e-12
[truncated: 320 more rows]
