# Supplementary material for: Single cell RNA-sequencing reveals no evidence for meiotic sex chromosome inactivation in the threespine stickleback fish
Source: PLoS Genet. 2025 Sep 29;21(9):e1011875. doi: 10.1371/journal.pgen.1011875 (PMC12503298; doi:10.1371/journal.pgen.1011875)
Supplement: S2 File — (TXT) [file pgen.1011875.s016.txt]

"Testis1_clusterg0" "Testis1_clusterg1" "Testis1_clusterg2" "Testis1_clusterg3" "Testis1_clusterg4" "Testis1_clusterg5" "Testis1_clusterg6" "Testis1_clusterg7" "Testis1_clusterg8" "Testis1_clusterg9" "Testis1_clusterg10" "Testis1_clusterg11" "Testis1_clusterg13" "Testis1_clusterg14" "Testis2_clusterg0" "Testis2_clusterg1" "Testis2_clusterg2" "Testis2_clusterg3" "Testis2_clusterg4" "Testis2_clusterg5" "Testis2_clusterg6" "Testis2_clusterg7" "Testis2_clusterg8" "Testis2_clusterg9" "Testis2_clusterg10" "Testis2_clusterg11" "Testis2_clusterg12" "Testis2_clusterg14" "Testis3_clusterg0" "Testis3_clusterg1" "Testis3_clusterg2" "Testis3_clusterg3" "Testis3_clusterg4" "Testis3_clusterg5" "Testis3_clusterg6" "Testis3_clusterg7" "Testis3_clusterg8" "Testis3_clusterg9" "Testis3_clusterg10" "Testis3_clusterg11" "Testis3_clusterg12" "Testis3_clusterg13" "Testis3_clusterg14"
"Testis1_clusterg0" 1 0.357654639673177 0.322672866798091 0.381839491661882 0.351264691630958 0.447043433622336 0.380489620841684 0.341879647418026 0.394040633796395 0.376361236555349 0.33419716298673 0.355993487188609 0.355507566317263 0.305723160553019 0.465176101390921 0.462497515969655 0.379361656622735 0.472775847129575 0.311563804598712 0.338682785762145 0.373644874460788 0.343728485794454 0.453469905575507 0.198708796835185 0.287122889972028 0.384513185113709 0.328122584278692 0.360554368132348 0.4789164172989 0.4772906629192 0.402317565667104 0.47846949017749 0.337082250419037 0.482427724572922 0.477011474799921 0.398584328848243 0.455510709364103 0.409796834991797 0.286263760018634 0.388434752372681 0.375669816781515 0.276259459099831 0.382670137878096
"Testis1_clusterg1" 0.357654639673177 1 0.337435707420041 0.263671217393051 0.350747016803344 0.394297819491576 0.364438583422817 0.345403075986112 0.382807480123488 0.404080002932828 0.368151506410618 0.407455334639693 0.325108862554268 0.278703223892586 0.443148719960728 0.475617679232836 0.34079520451383 0.411491361022166 0.250410350736684 0.318528866139103 0.39775016814944 0.297188623815949 0.461005774452282 0.245343222819432 0.339101039302521 0.437135596853236 0.383385381017529 0.396387950149316 0.475862568865555 0.498938087605067 0.369386951060784 0.459815751163238 0.330251325631727 0.487016732680579 0.460939037756261 0.345064356661605 0.470404863396487 0.411150090432142 0.324143249539886 0.435491329084091 0.402372992894438 0.311129981290625 0.430357864812028
"Testis1_clusterg2" 0.322672866798091 0.337435707420041 1 0.0863724645496023 0.926599552590435 0.316584043154995 0.613452324988306 0.916299088415076 0.292098343187986 0.880461799539606 0.836814327772609 0.647450692011789 0.610573585926474 0.136852138368818 0.621683790871007 0.541670424508976 0.834739735525992 0.568722721553111 0.277747642205385 0.322211097909668 0.546994917991529 0.633521980256977 0.508642261566964 0.186402579698698 0.552269071153805 0.355998782140433 0.356282874823037 0.29906082299315 0.628078348028854 0.597423512634179 0.7870006561474 0.618418919669252 0.367058826699729 0.558395624809333 0.626496194950569 0.681220734106984 0.507290402561755 0.403951418645096 0.562341799691156 0.33609649752431 0.400331819792111 0.333587193176149 0.302184775778465
"Testis1_clusterg3" 0.381839491661882 0.263671217393051 0.0863724645496023 1 0.123424835215102 0.368909820781403 0.241317962064278 0.100307168007469 0.323896248682601 0.138002393842631 0.0933118597800898 0.192776428789147 0.224084488151784 0.446845771585094 0.322030961126313 0.338344051809161 0.16550775475763 0.315343952660678 0.350243548245783 0.291701937005708 0.320543387644629 0.165831812963497 0.331771970657401 0.198952214369336 0.148201290584052 0.27938666276721 0.268142766078269 0.293921750046132 0.35851623349998 0.357435574850647 0.208892200467863 0.347858051445734 0.29579020786432 0.37549430446283 0.363945119294507 0.231704711946039 0.342450059156677 0.354712380716654 0.137294292783389 0.295389235082566 0.300005971286184 0.2668019169961 0.321889765407863
"Testis1_clusterg4" 0.351264691630958 0.350747016803344 0.926599552590435 0.123424835215102 1 0.33662909237862 0.610801857384351 0.892057812275494 0.318974469681628 0.889650088445174 0.843808597829011 0.666348882845478 0.58716031197902 0.143627746132375 0.648408516050567 0.57806897368796 0.783613650494659 0.602145954821904 0.286521259426277 0.339538589542133 0.548212517538163 0.627905313279273 0.542231219822636 0.192984635689051 0.570804313993463 0.382950052668517 0.390211406826557 0.3351066012132 0.652004929950227 0.619534233089225 0.730267355719824 0.643709668078462 0.376175337317585 0.585035830533925 0.641997060939351 0.669604563526789 0.544164667472641 0.438491521225224 0.575499469323647 0.367134988667686 0.432931758785173 0.336206997839754 0.343885329287569
"Testis1_clusterg5" 0.447043433622336 0.394297819491576 0.316584043154995 0.368909820781403 0.33662909237862 1 0.417234511177835 0.329222787298543 0.453105718561695 0.398941763853424 0.317574571769963 0.396625259320471 0.401121360305277 0.35620838926577 0.441064850463081 0.512947596993482 0.376001497676634 0.413583778635545 0.33370222625291 0.353243438442739 0.41870477622194 0.354333614464118 0.491660056123604 0.221076969942073 0.268847294696543 0.413707217779934 0.392289157569586 0.38487848790562 0.490730848805127 0.541373513212731 0.43396158923442 0.481308522518969 0.364241345245899 0.56107174659658 0.529541848426665 0.419540043789544 0.523371223117737 0.464803449363579 0.263669248156019 0.434538464509651 0.426479905995419 0.299277327888691 0.40369934690107
"Testis1_clusterg6" 0.380489620841684 0.364438583422817 0.613452324988306 0.241317962064278 0.610801857384351 0.417234511177835 1 0.599417829209756 0.317086966730334 0.61683057346042 0.557409838355664 0.529197049254532 0.531128476283577 0.241772930399253 0.492509058750273 0.522252840521896 0.612913212765995 0.460493833671509 0.332830921744653 0.345956287378928 0.548594795185556 0.481491734192569 0.476333567285847 0.207943023617645 0.403091963307424 0.354330636177318 0.367675427380656 0.329898028278666 0.538804233385357 0.565062202969071 0.609146575696758 0.533994102220819 0.361674844749753 0.555919322456769 0.599296041281061 0.529029549536415 0.481958769864523 0.432297265911127 0.408712997822119 0.37204999734179 0.389696496773581 0.309939055246404 0.337546830024663
"Testis1_clusterg7" 0.341879647418026 0.345403075986112 0.916299088415076 0.100307168007469 0.892057812275494 0.329222787298543 0.599417829209756 1 0.331341644617841 0.867674823009206 0.804165827925825 0.617230652482969 0.615261051480967 0.160025652251822 0.606188498395401 0.542442047567218 0.788327879887804 0.561511487060634 0.273933628393738 0.318199285414657 0.513477310727556 0.68295360511628 0.516530075796103 0.190252880292185 0.528580248875784 0.349543443232172 0.348995707712298 0.314099144490421 0.611690500998307 0.580464857432843 0.751127524063717 0.61429343688237 0.372760414996106 0.543651417340156 0.606921609283848 0.728785976064052 0.516212803509956 0.430871930358655 0.533948438666324 0.331809910720739 0.392618922661561 0.321756976045458 0.323949899449957
"Testis1_clusterg8" 0.394040633796395 0.382807480123488 0.292098343187986 0.323896248682601 0.318974469681628 0.453105718561695 0.317086966730334 0.331341644617841 1 0.424999765740437 0.353213517075643 0.34612576438677 0.321443538053456 0.436847165965236 0.530298863331248 0.614360656284257 0.335729195845544 0.47411766714375 0.298363398455855 0.346476855710959 0.370163321081847 0.352048708129772 0.706519323314316 0.172094183707884 0.359975220132521 0.504461924835996 0.432584789724207 0.501016190261379 0.557494659964158 0.615917105934742 0.364523178778364 0.530418449832578 0.355016656861989 0.586606113647032 0.481484532620697 0.43486954797818 0.736720711196628 0.617404066355324 0.358724992559008 0.478271481897115 0.508728534300209 0.277892374218005 0.503084113255446
"Testis1_clusterg9" 0.376361236555349 0.404080002932828 0.880461799539606 0.138002393842631 0.889650088445174 0.398941763853424 0.61683057346042 0.867674823009206 0.424999765740437 1 0.880790669883894 0.706614133602942 0.598972271136947 0.181331377390111 0.701622285322158 0.642489996748727 0.733162689211084 0.639637694706452 0.293674756470782 0.370218077511684 0.549295507130932 0.647434158240375 0.643016470012875 0.203337971895459 0.642759905840454 0.484625588186159 0.459362112875399 0.414907139608291 0.709664507846284 0.683492190531998 0.713805335554385 0.690763649977861 0.399004374186627 0.647273256598962 0.657641998852394 0.698702524376317 0.647361970042509 0.530550945061632 0.638440180746235 0.442778911970994 0.503012946617657 0.334459584173508 0.414979961776056
"Testis1_clusterg10" 0.33419716298673 0.368151506410618 0.836814327772609 0.0933118597800898 0.843808597829011 0.317574571769963 0.557409838355664 0.804165827925825 0.353213517075643 0.880790669883894 1 0.659524003476538 0.516058269230797 0.12022003230352 0.703195411664631 0.587868508442931 0.693003213666617 0.635055200255692 0.249743746459464 0.32879123803309 0.486530289911039 0.621352199592411 0.586382603531043 0.202232825867767 0.811103980168629 0.467896247090922 0.446891251177794 0.384669081339852 0.683105110056055 0.618395223925548 0.659586094034649 0.660415826369919 0.355269703455219 0.589625217624144 0.589145377885493 0.652806162347085 0.581682795597535 0.458357003752925 0.813796981406325 0.413961064823931 0.478231518380697 0.302912737430259 0.373547625954104
"Testis1_clusterg11" 0.355993487188609 0.407455334639693 0.647450692011789 0.192776428789147 0.666348882845478 0.396625259320471 0.529197049254532 0.617230652482969 0.34612576438677 0.706614133602942 0.659524003476538 1 0.482114768025107 0.200258879288981 0.606498343059937 0.559214069478232 0.574155620393988 0.581333948428633 0.27182805095139 0.352997883227873 0.487767012612465 0.480435309867034 0.546585784471261 0.215431873992201 0.517290223785194 0.667231540353284 0.682390371337352 0.416377310859191 0.633718499307467 0.60890898177959 0.572355765307387 0.616015766358 0.36332282998436 0.659093493572102 0.590903867005472 0.553262672240826 0.54033201821762 0.457777363576677 0.507316541785192 0.687617951711165 0.689005434413476 0.311026571348653 0.431758195221761
"Testis1_clusterg13" 0.355507566317263 0.325108862554268 0.610573585926474 0.224084488151784 0.58716031197902 0.401121360305277 0.531128476283577 0.615261051480967 0.321443538053456 0.598972271136947 0.516058269230797 0.482114768025107 1 0.220290764795714 0.442309549038861 0.461226517369103 0.58214982618191 0.432275585888629 0.317304294973071 0.301886291769222 0.457651358901418 0.506357873693204 0.421333102220954 0.186692435117722 0.330009454349685 0.337618022399087 0.303934028365535 0.269837212167161 0.487632850062377 0.511891398418507 0.597361414951342 0.487464907451754 0.347516912901465 0.510878397878091 0.521725569386221 0.53893001075429 0.439368183125837 0.39185592752014 0.340443102296458 0.342645883540228 0.342985599720771 0.411633114150345 0.291038717626227
"Testis1_clusterg14" 0.305723160553019 0.278703223892586 0.136852138368818 0.446845771585094 0.143627746132375 0.35620838926577 0.241772930399253 0.160025652251822 0.436847165965236 0.181331377390111 0.12022003230352 0.200258879288981 0.220290764795714 1 0.288659542542138 0.35244576525756 0.214068793206955 0.267990605135072 0.270249952726347 0.272358922198973 0.27905672701547 0.212528976604629 0.373033149482302 0.173621625636024 0.148055801512785 0.318816998636838 0.266063272276617 0.452734004314978 0.327927541582499 0.369735207599762 0.268784626640061 0.325064856442856 0.318721293271459 0.400329554362053 0.353838985508513 0.276544215826136 0.387682385646372 0.407001600548437 0.140951220907111 0.328552620850195 0.320288726553673 0.257642211209997 0.490144690919015
"Testis2_clusterg0" 0.465176101390921 0.443148719960728 0.621683790871007 0.322030961126313 0.648408516050567 0.441064850463081 0.492509058750273 0.606188498395401 0.530298863331248 0.701622285322158 0.703195411664631 0.606498343059937 0.442309549038861 0.288659542542138 1 0.713156461192065 0.58216419954503 0.834819497087405 0.277890669020587 0.374631597907547 0.531816019334195 0.504529983207309 0.73786028024031 0.178014644412449 0.628441009821922 0.571826509622125 0.550356460063357 0.46655644158738 0.871964187591365 0.727710013110364 0.57510229303404 0.822277158442535 0.373300401516359 0.716964617660706 0.655901610283064 0.597048609579775 0.732154548704158 0.573536634272728 0.62786821695987 0.547132186922084 0.616137123392867 0.303225020660525 0.463480940115564
"Testis2_clusterg1" 0.462497515969655 0.475617679232836 0.541670424508976 0.338344051809161 0.57806897368796 0.512947596993482 0.522252840521896 0.542442047567218 0.614360656284257 0.642489996748727 0.587868508442931 0.559214069478232 0.461226517369103 0.35244576525756 0.713156461192065 1 0.569655142408407 0.659808273966318 0.35027194452406 0.420324802208435 0.619963383412063 0.453005149025782 0.846062110250226 0.194343724857561 0.494493002704176 0.576843615829718 0.512211038037331 0.50656631790788 0.748238653722258 0.862793903215542 0.565331175378806 0.720562308403695 0.395386371953279 0.767473017443343 0.740079015126452 0.555081568369106 0.825030984271911 0.644457011801307 0.502362371955748 0.554060223285747 0.587792216797922 0.333387974916645 0.5218129663678
"Testis2_clusterg2" 0.379361656622735 0.34079520451383 0.834739735525992 0.16550775475763 0.783613650494659 0.376001497676634 0.612913212765995 0.788327879887804 0.335729195845544 0.733162689211084 0.693003213666617 0.574155620393988 0.58214982618191 0.214068793206955 0.58216419954503 0.569655142408407 1 0.539050431215929 0.301455989867309 0.347045105013447 0.581917541781259 0.58821122581098 0.513957292011135 0.195606571862144 0.473920229522641 0.360877322171932 0.35339246030679 0.297098167066878 0.611699363070575 0.615000338065091 0.830600599340494 0.605241846731864 0.364160295871362 0.588269281744583 0.66558447748265 0.672529127086018 0.516357772441886 0.422594010141141 0.49106785790265 0.354236296742318 0.41154978111179 0.280410952456783 0.310858101752057
"Testis2_clusterg3" 0.472775847129575 0.411491361022166 0.568722721553111 0.315343952660678 0.602145954821904 0.413583778635545 0.460493833671509 0.561511487060634 0.47411766714375 0.639637694706452 0.635055200255692 0.581333948428633 0.432275585888629 0.267990605135072 0.834819497087405 0.659808273966318 0.539050431215929 1 0.27213607057481 0.369753558845692 0.513272420809504 0.477056614694064 0.675272938608929 0.200573039107816 0.553905722299863 0.536732648066092 0.530678620616126 0.426431755405954 0.804584964205587 0.668787921389128 0.541624557494072 0.796003174691516 0.365872721713916 0.664961755907469 0.614486217198039 0.567561155228363 0.664578649985162 0.541093496288261 0.568584507652218 0.519861459385371 0.592529815774898 0.311182852628932 0.439016676282473
"Testis2_clusterg4" 0.311563804598712 0.250410350736684 0.277747642205385 0.350243548245783 0.286521259426277 0.33370222625291 0.332830921744653 0.273933628393738 0.298363398455855 0.293674756470782 0.249743746459464 0.27182805095139 0.317304294973071 0.270249952726347 0.277890669020587 0.35027194452406 0.301455989867309 0.27213607057481 1 0.315673165968219 0.375304882745746 0.263279726545995 0.338091730447748 0.228200847447782 0.21562450339758 0.253258538368617 0.245999093196687 0.268455934498345 0.326448415559583 0.37719231140383 0.319187321058811 0.336021734883808 0.290306347504522 0.357736628070746 0.406300692705063 0.29535741126392 0.354060060827114 0.331378690817103 0.211636536162991 0.264362262522612 0.289930768116522 0.304914817193907 0.278091281413868
"Testis2_clusterg5" 0.338682785762145 0.318528866139103 0.322211097909668 0.291701937005708 0.339538589542133 0.353243438442739 0.345956287378928 0.318199285414657 0.346476855710959 0.370218077511684 0.32879123803309 0.352997883227873 0.301886291769222 0.272358922198973 0.374631597907547 0.420324802208435 0.347045105013447 0.369753558845692 0.315673165968219 1 0.381139763410786 0.297821560130216 0.43772159299387 0.346748956705474 0.300779370280713 0.358668065314702 0.346024622056227 0.351075187042348 0.440032447914973 0.472681301793446 0.401192733453093 0.429109161861043 0.336471114234586 0.486025585479143 0.465205117788359 0.379762849043632 0.4574820998456 0.396491930773382 0.296152403357218 0.378851933366653 0.35718461752759 0.325924716784816 0.344219187966485
"Testis2_clusterg6" 0.373644874460788 0.39775016814944 0.546994917991529 0.320543387644629 0.548212517538163 0.41870477622194 0.548594795185556 0.513477310727556 0.370163321081847 0.549295507130932 0.486530289911039 0.487767012612465 0.457651358901418 0.27905672701547 0.531816019334195 0.619963383412063 0.581917541781259 0.513272420809504 0.375304882745746 0.381139763410786 1 0.413824225300814 0.544594536365157 0.233777357096268 0.361863616550792 0.414511951893561 0.38718428070443 0.333617608057247 0.592666496933967 0.664352031273093 0.577352344069761 0.58715432191416 0.380604629994575 0.622407190735086 0.693396221778146 0.517658509898839 0.539150600552834 0.437465639461732 0.36828518752153 0.416025863560641 0.43469363159171 0.338370751473242 0.35225211813092
"Testis2_clusterg7" 0.343728485794454 0.297188623815949 0.633521980256977 0.165831812963497 0.627905313279273 0.354333614464118 0.481491734192569 0.68295360511628 0.352048708129772 0.647434158240375 0.621352199592411 0.480435309867034 0.506357873693204 0.212528976604629 0.504529983207309 0.453005149025782 0.58821122581098 0.477056614694064 0.263279726545995 0.297821560130216 0.413824225300814 1 0.437158478204301 0.204820214640517 0.479735576788342 0.317792179805832 0.332256947283835 0.299498075111055 0.522380223557 0.478598596936055 0.619849645503694 0.516781369558615 0.348664456105268 0.483761778512097 0.503561784181441 0.767849540134627 0.433551092951697 0.394795188657201 0.494113211777016 0.323823819349199 0.35854415417161 0.290804228402013 0.298094444072638
"Testis2_clusterg8" 0.453469905575507 0.461005774452282 0.508642261566964 0.331771970657401 0.542231219822636 0.491660056123604 0.476333567285847 0.516530075796103 0.706519323314316 0.643016470012875 0.586382603531043 0.546585784471261 0.421333102220954 0.373033149482302 0.73786028024031 0.846062110250226 0.513957292011135 0.675272938608929 0.338091730447748 0.43772159299387 0.544594536365157 0.437158478204301 1 0.177388416937773 0.539534066987888 0.622755151083199 0.555344652015418 0.553777456435716 0.751804852415321 0.824399071688784 0.512020120486427 0.722165138712826 0.3820434899264 0.751197501980098 0.668571795003185 0.530411611088271 0.918361027946028 0.688598421098756 0.533416241541519 0.568827815951364 0.638211533729592 0.304735320076627 0.545515306916825
"Testis2_clusterg9" 0.198708796835185 0.245343222819432 0.186402579698698 0.198952214369336 0.192984635689051 0.221076969942073 0.207943023617645 0.190252880292185 0.172094183707884 0.203337971895459 0.202232825867767 0.215431873992201 0.186692435117722 0.173621625636024 0.178014644412449 0.194343724857561 0.195606571862144 0.200573039107816 0.228200847447782 0.346748956705474 0.233777357096268 0.204820214640517 0.177388416937773 1 0.19939925221446 0.209545220946581 0.216533487707412 0.211660353614633 0.227933551335586 0.252361040873178 0.231834671338876 0.235753379249632 0.27726518006956 0.262297810634729 0.246515444093169 0.218221689811675 0.213904354903244 0.224330638293091 0.179432569981942 0.205778993479056 0.207125317600392 0.291548362802389 0.203780375792544
"Testis2_clusterg10" 0.287122889972028 0.339101039302521 0.552269071153805 0.148201290584052 0.570804313993463 0.268847294696543 0.403091963307424 0.528580248875784 0.359975220132521 0.642759905840454 0.811103980168629 0.517290223785194 0.330009454349685 0.148055801512785 0.628441009821922 0.494493002704176 0.473920229522641 0.553905722299863 0.21562450339758 0.300779370280713 0.361863616550792 0.479735576788342 0.539534066987888 0.19939925221446 1 0.451550005955938 0.472009504701666 0.402972406266809 0.610742029847965 0.51560481353153 0.452893517729204 0.562796428948522 0.300573738654036 0.52477753677275 0.464640159641037 0.492222833958038 0.541586340169269 0.438940157417329 0.912111125498448 0.408757841525332 0.483257083439268 0.253558882007888 0.378812986147832
"Testis2_clusterg11" 0.384513185113709 0.437135596853236 0.355998782140433 0.27938666276721 0.382950052668517 0.413707217779934 0.354330636177318 0.349543443232172 0.504461924835996 0.484625588186159 0.467896247090922 0.667231540353284 0.337618022399087 0.318816998636838 0.571826509622125 0.576843615829718 0.360877322171932 0.536732648066092 0.253258538368617 0.358668065314702 0.414511951893561 0.317792179805832 0.622755151083199 0.209545220946581 0.451550005955938 1 0.630931427275801 0.511223224957912 0.594949174356776 0.595159442401368 0.382193693003336 0.5563415929398 0.32268643253648 0.63968755453896 0.511479843652376 0.382732044334722 0.618878682069187 0.514733055041273 0.439652100708875 0.753696569501327 0.701994733042615 0.289531773009295 0.506479703871746
"Testis2_clusterg12" 0.328122584278692 0.383385381017529 0.356282874823037 0.268142766078269 0.390211406826557 0.392289157569586 0.367675427380656 0.348995707712298 0.432584789724207 0.459362112875399 0.446891251177794 0.682390371337352 0.303934028365535 0.266063272276617 0.550356460063357 0.512211038037331 0.35339246030679 0.530678620616126 0.245999093196687 0.346024622056227 0.38718428070443 0.332256947283835 0.555344652015418 0.216533487707412 0.472009504701666 0.630931427275801 1 0.455989081707454 0.568573892451766 0.541961581270087 0.374969271877959 0.541272658444807 0.315904620039877 0.611717873251866 0.492566335932306 0.394526504901442 0.568021944041997 0.471465064440373 0.460057047829812 0.713027006141026 0.822453013612479 0.272633644826713 0.453751763243391
"Testis2_clusterg14" 0.360554368132348 0.396387950149316 0.29906082299315 0.293921750046132 0.3351066012132 0.38487848790562 0.329898028278666 0.314099144490421 0.501016190261379 0.414907139608291 0.384669081339852 0.416377310859191 0.269837212167161 0.452734004314978 0.46655644158738 0.50656631790788 0.297098167066878 0.426431755405954 0.268455934498345 0.351075187042348 0.333617608057247 0.299498075111055 0.553777456435716 0.211660353614633 0.402972406266809 0.511223224957912 0.455989081707454 1 0.495884931163852 0.496075616885142 0.32597933626144 0.456458500465939 0.312806685883633 0.504317030702641 0.419699896947293 0.34425576546512 0.574271467439175 0.492962688649662 0.39050766027346 0.459850805577749 0.500848177916586 0.261183310815585 0.825922644342725
"Testis3_clusterg0" 0.4789164172989 0.475862568865555 0.628078348028854 0.35851623349998 0.652004929950227 0.490730848805127 0.538804233385357 0.611690500998307 0.557494659964158 0.709664507846284 0.683105110056055 0.633718499307467 0.487632850062377 0.327927541582499 0.871964187591365 0.748238653722258 0.611699363070575 0.804584964205587 0.326448415559583 0.440032447914973 0.592666496933967 0.522380223557 0.751804852415321 0.227933551335586 0.610742029847965 0.594949174356776 0.568573892451766 0.495884931163852 1 0.809382391096613 0.63005627554695 0.857687216656228 0.394551779585497 0.811673685600263 0.757656902104034 0.639377026908492 0.772562018017318 0.617019372275759 0.614964174502759 0.593546823573286 0.650283462095903 0.337231827176886 0.496932154953763
"Testis3_clusterg1" 0.4772906629192 0.498938087605067 0.597423512634179 0.357435574850647 0.619534233089225 0.541373513212731 0.565062202969071 0.580464857432843 0.615917105934742 0.683492190531998 0.618395223925548 0.60890898177959 0.511891398418507 0.369735207599762 0.727710013110364 0.862793903215542 0.615000338065091 0.668787921389128 0.37719231140383 0.472681301793446 0.664352031273093 0.478598596936055 0.824399071688784 0.252361040873178 0.51560481353153 0.595159442401368 0.541961581270087 0.496075616885142 0.809382391096613 1 0.640933575126496 0.779911546918947 0.410207525925863 0.854349199137415 0.824255678219306 0.596987090978176 0.837775378300971 0.654214238983604 0.516506055348314 0.597524447094657 0.616537743941558 0.35615518166626 0.512978176011808
"Testis3_clusterg2" 0.402317565667104 0.369386951060784 0.7870006561474 0.208892200467863 0.730267355719824 0.43396158923442 0.609146575696758 0.751127524063717 0.364523178778364 0.713805335554385 0.659586094034649 0.572355765307387 0.597361414951342 0.268784626640061 0.57510229303404 0.565331175378806 0.830600599340494 0.541624557494072 0.319187321058811 0.401192733453093 0.577352344069761 0.619849645503694 0.512020120486427 0.231834671338876 0.452893517729204 0.382193693003336 0.374969271877959 0.32597933626144 0.63005627554695 0.640933575126496 1 0.624748452088938 0.386089426311567 0.630725436678983 0.678118017405046 0.698713196934354 0.527399237258254 0.461958419270428 0.46559403166402 0.406164391703965 0.42723314621519 0.317114036417405 0.344366544198989
"Testis3_clusterg3" 0.47846949017749 0.459815751163238 0.618418919669252 0.347858051445734 0.643709668078462 0.481308522518969 0.533994102220819 0.61429343688237 0.530418449832578 0.690763649977861 0.660415826369919 0.616015766358 0.487464907451754 0.325064856442856 0.822277158442535 0.720562308403695 0.605241846731864 0.796003174691516 0.336021734883808 0.429109161861043 0.58715432191416 0.516781369558615 0.722165138712826 0.235753379249632 0.562796428948522 0.5563415929398 0.541272658444807 0.456458500465939 0.857687216656228 0.779911546918947 0.624748452088938 1 0.384670519036271 0.773427527924123 0.739890599562503 0.620600042558645 0.741151224482582 0.599045774494367 0.567105136088433 0.561750203470402 0.619857450156557 0.330262613089067 0.46329833589109
"Testis3_clusterg4" 0.337082250419037 0.330251325631727 0.367058826699729 0.29579020786432 0.376175337317585 0.364241345245899 0.361674844749753 0.372760414996106 0.355016656861989 0.399004374186627 0.355269703455219 0.36332282998436 0.347516912901465 0.318721293271459 0.373300401516359 0.395386371953279 0.364160295871362 0.365872721713916 0.290306347504522 0.336471114234586 0.380604629994575 0.348664456105268 0.3820434899264 0.27726518006956 0.300573738654036 0.32268643253648 0.315904620039877 0.312806685883633 0.394551779585497 0.410207525925863 0.386089426311567 0.384670519036271 1 0.398030798224385 0.389904990980651 0.395619920090857 0.392039333825489 0.406378527587811 0.301638405887751 0.352466358765551 0.345122482784839 0.488725018930192 0.340743260909304
"Testis3_clusterg5" 0.482427724572922 0.487016732680579 0.558395624809333 0.37549430446283 0.585035830533925 0.56107174659658 0.555919322456769 0.543651417340156 0.586606113647032 0.647273256598962 0.589625217624144 0.659093493572102 0.510878397878091 0.400329554362053 0.716964617660706 0.767473017443343 0.588269281744583 0.664961755907469 0.357736628070746 0.486025585479143 0.622407190735086 0.483761778512097 0.751197501980098 0.262297810634729 0.52477753677275 0.63968755453896 0.611717873251866 0.504317030702641 0.811673685600263 0.854349199137415 0.630725436678983 0.773427527924123 0.398030798224385 1 0.803370558823529 0.615736918320146 0.791504574739846 0.649768339338385 0.521857971313395 0.673905900192351 0.696856132877498 0.36408251520669 0.529366138803446
"Testis3_clusterg6" 0.477011474799921 0.460939037756261 0.626496194950569 0.363945119294507 0.641997060939351 0.529541848426665 0.599296041281061 0.606921609283848 0.481484532620697 0.657641998852394 0.589145377885493 0.590903867005472 0.521725569386221 0.353838985508513 0.655901610283064 0.740079015126452 0.66558447748265 0.614486217198039 0.406300692705063 0.465205117788359 0.693396221778146 0.503561784181441 0.668571795003185 0.246515444093169 0.464640159641037 0.511479843652376 0.492566335932306 0.419699896947293 0.757656902104034 0.824255678219306 0.678118017405046 0.739890599562503 0.389904990980651 0.803370558823529 1 0.627720234631262 0.684505406080707 0.559550959222959 0.471686534255014 0.532518784020943 0.551065973849195 0.356515696684417 0.437843372052865
"Testis3_clusterg7" 0.398584328848243 0.345064356661605 0.681220734106984 0.231704711946039 0.669604563526789 0.419540043789544 0.529029549536415 0.728785976064052 0.43486954797818 0.698702524376317 0.652806162347085 0.553262672240826 0.53893001075429 0.276544215826136 0.597048609579775 0.555081568369106 0.672529127086018 0.567561155228363 0.29535741126392 0.379762849043632 0.517658509898839 0.767849540134627 0.530411611088271 0.218221689811675 0.492222833958038 0.382732044334722 0.394526504901442 0.34425576546512 0.639377026908492 0.596987090978176 0.698713196934354 0.620600042558645 0.395619920090857 0.615736918320146 0.627720234631262 1 0.534281809653516 0.485045030147581 0.510905066227136 0.402169490455772 0.44058198398423 0.299919691472907 0.356223481933457
"Testis3_clusterg8" 0.455510709364103 0.470404863396487 0.507290402561755 0.342450059156677 0.544164667472641 0.523371223117737 0.481958769864523 0.516212803509956 0.736720711196628 0.647361970042509 0.581682795597535 0.54033201821762 0.439368183125837 0.387682385646372 0.732154548704158 0.825030984271911 0.516357772441886 0.664578649985162 0.354060060827114 0.4574820998456 0.539150600552834 0.433551092951697 0.918361027946028 0.213904354903244 0.541586340169269 0.618878682069187 0.568021944041997 0.574271467439175 0.772562018017318 0.837775378300971 0.527399237258254 0.741151224482582 0.392039333825489 0.791504574739846 0.684505406080707 0.534281809653516 1 0.716081088113713 0.534204324426414 0.580241285969968 0.654423787250436 0.314670656589615 0.559110233879481
"Testis3_clusterg9" 0.409796834991797 0.411150090432142 0.403951418645096 0.354712380716654 0.438491521225224 0.464803449363579 0.432297265911127 0.430871930358655 0.617404066355324 0.530550945061632 0.458357003752925 0.457777363576677 0.39185592752014 0.407001600548437 0.573536634272728 0.644457011801307 0.422594010141141 0.541093496288261 0.331378690817103 0.396491930773382 0.437465639461732 0.394795188657201 0.688598421098756 0.224330638293091 0.438940157417329 0.514733055041273 0.471465064440373 0.492962688649662 0.617019372275759 0.654214238983604 0.461958419270428 0.599045774494367 0.406378527587811 0.649768339338385 0.559550959222959 0.485045030147581 0.716081088113713 1 0.431699410295828 0.516402782267309 0.535810300153005 0.317261309763147 0.509763250121109
"Testis3_clusterg10" 0.286263760018634 0.324143249539886 0.562341799691156 0.137294292783389 0.575499469323647 0.263669248156019 0.408712997822119 0.533948438666324 0.358724992559008 0.638440180746235 0.813796981406325 0.507316541785192 0.340443102296458 0.140951220907111 0.62786821695987 0.502362371955748 0.49106785790265 0.568584507652218 0.211636536162991 0.296152403357218 0.36828518752153 0.494113211777016 0.533416241541519 0.179432569981942 0.912111125498448 0.439652100708875 0.460057047829812 0.39050766027346 0.614964174502759 0.516506055348314 0.46559403166402 0.567105136088433 0.301638405887751 0.521857971313395 0.471686534255014 0.510905066227136 0.534204324426414 0.431699410295828 1 0.392947018864958 0.476056620557014 0.24119474509005 0.385497367595622
"Testis3_clusterg11" 0.388434752372681 0.435491329084091 0.33609649752431 0.295389235082566 0.367134988667686 0.434538464509651 0.37204999734179 0.331809910720739 0.478271481897115 0.442778911970994 0.413961064823931 0.687617951711165 0.342645883540228 0.328552620850195 0.547132186922084 0.554060223285747 0.354236296742318 0.519861459385371 0.264362262522612 0.378851933366653 0.416025863560641 0.323823819349199 0.568827815951364 0.205778993479056 0.408757841525332 0.753696569501327 0.713027006141026 0.459850805577749 0.593546823573286 0.597524447094657 0.406164391703965 0.561750203470402 0.352466358765551 0.673905900192351 0.532518784020943 0.402169490455772 0.580241285969968 0.516402782267309 0.392947018864958 1 0.701177837413391 0.32307697215829 0.498838077942085
"Testis3_clusterg12" 0.375669816781515 0.402372992894438 0.400331819792111 0.300005971286184 0.432931758785173 0.426479905995419 0.389696496773581 0.392618922661561 0.508728534300209 0.503012946617657 0.478231518380697 0.689005434413476 0.342985599720771 0.320288726553673 0.616137123392867 0.587792216797922 0.41154978111179 0.592529815774898 0.289930768116522 0.35718461752759 0.43469363159171 0.35854415417161 0.638211533729592 0.207125317600392 0.483257083439268 0.701994733042615 0.822453013612479 0.500848177916586 0.650283462095903 0.616537743941558 0.42723314621519 0.619857450156557 0.345122482784839 0.696856132877498 0.551065973849195 0.44058198398423 0.654423787250436 0.535810300153005 0.476056620557014 0.701177837413391 1 0.284770565871004 0.517765209623393
"Testis3_clusterg13" 0.276259459099831 0.311129981290625 0.333587193176149 0.2668019169961 0.336206997839754 0.299277327888691 0.309939055246404 0.321756976045458 0.277892374218005 0.334459584173508 0.302912737430259 0.311026571348653 0.411633114150345 0.257642211209997 0.303225020660525 0.333387974916645 0.280410952456783 0.311182852628932 0.304914817193907 0.325924716784816 0.338370751473242 0.290804228402013 0.304735320076627 0.291548362802389 0.253558882007888 0.289531773009295 0.272633644826713 0.261183310815585 0.337231827176886 0.35615518166626 0.317114036417405 0.330262613089067 0.488725018930192 0.36408251520669 0.356515696684417 0.299919691472907 0.314670656589615 0.317261309763147 0.24119474509005 0.32307697215829 0.284770565871004 1 0.299679189619532
"Testis3_clusterg14" 0.382670137878096 0.430357864812028 0.302184775778465 0.321889765407863 0.343885329287569 0.40369934690107 0.337546830024663 0.323949899449957 0.503084113255446 0.414979961776056 0.373547625954104 0.431758195221761 0.291038717626227 0.490144690919015 0.463480940115564 0.5218129663678 0.310858101752057 0.439016676282473 0.278091281413868 0.344219187966485 0.35225211813092 0.298094444072638 0.545515306916825 0.203780375792544 0.378812986147832 0.506479703871746 0.453751763243391 0.825922644342725 0.496932154953763 0.512978176011808 0.344366544198989 0.46329833589109 0.340743260909304 0.529366138803446 0.437843372052865 0.356223481933457 0.559110233879481 0.509763250121109 0.385497367595622 0.498838077942085 0.517765209623393 0.299679189619532 1
