# Supplementary material for: Single cell RNA-sequencing reveals no evidence for meiotic sex chromosome inactivation in the threespine stickleback fish
Source: PLoS Genet. 2025 Sep 29;21(9):e1011875. doi: 10.1371/journal.pgen.1011875 (PMC12503298; doi:10.1371/journal.pgen.1011875)
Supplement: S3 File — (XLSX) [file pgen.1011875.s017.xlsx]

## Sheet: Sheet1
"Stage A" and "Stage B" occur if a single image has two nuclei at different meiotic stages
Image Suffix (000)	Staging Batch 7.11.24 Slide 6	Image Name for Stage A	Total of Stage A	Image Name for Stage B (if applicable)	Total of Stage B	Image Name for Stage C (if applicable)	Total Stage C
0 and 1	Mid-Late Zygotene (image 0), Leptotene (1)	Zygotene_1_Left_7.11.24-Batch_SMC3.yH2AX_Slide6.000	1	Leptotene_1_Right_7.11.24-Batch_SMC3.yH2AX.Slide6.001	1
2	Pachytene (synapsis)	Pachytene_1_7.11.24-Batch_SMC3.yH2AX.Slide6.002	1
3	Leptotene	Leptotene_2_7.11.24-Batch_SMC3.yH2AX.Slide6.003	1
4	Pachytene (synapsis)	Pachytene_2_7.11.24-Batch_SMC3.yH2AX.Slide6.004	1
5 and 6	Early Zygotene	Zygotene_2_7.11.24-Batch_SMC3.yH2AX.Slide6.005-006	1
7	Leptotene	Leptotene_3_7.11.24-Batch_SMC3.yH2AX.Slide6.007	1
8	Early Zygotene	Zygotene_3_7.11.24-Batch_SMC3.yH2AX.Slide6.008	1
9	Pachytene (synapsis)	Pachytene_3_7.11.24-Batch_SMC3.yH2AX.Slide6.009	1
10	Leptotene x2	Leptotene_4-5_7.11.24-Batch_SMC3.yH2AX.Slide6.010	2
11	Pachytene (synapsis)	Pachytene_4_7.11.24-Batch_SMC3.yH2AX.Slide6.011	1
12	Pachytene (synapsis)	Pachytene_5_7.11.24-Batch_SMC3.yH2AX.Slide6.012	1
13	Leptotene x2	Leptotene_6-7_7.11.24-Batch_SMC3.yH2AX.Slide6.013	2
14	Late Zygotene	Zygotene_4_7.11.24-Batch_SMC3.yH2AX.Slide6.014	1
15	Pachytene (synapsis)	Pachytene_6_7.11.24-Batch_SMC3.yH2AX.Slide6.015	1
16	Early Leptotene	Leptotene_8_7.11.24-Batch_SMC3.yH2AX.Slide6.016	1
17	Leptotene x2	Leptotene_9-10_7.11.24-Batch_SMC3.yH2AX.Slide6.017	2
18	Leptotene	Leptotene_11_7.11.24-Batch_SMC3.yH2AX.Slide6.018	1
19	Pachytene (synapsis)	Pachytene_7_7.11.24-Batch_SMC3.yH2AX.Slide6.019	1
20	Pachytene (synapsis)	Pachytene_8_7.11.24-Batch_SMC3.yH2AX.Slide6.020	1
21	Pachytene (synapsis) x2	Pachytene_9-10_7.11.24-Batch_SMC3.yH2AX.Slide6.021	2
22	Pachytene (synapsis)	Pachytene_11_7.11.24-Batch_SMC3.yH2AX.Slide6.022	1
23	Late Zygotene	Zygotene_5_7.11.24-Batch_SMC3.yH2AX.Slide6.023	1
24	Pachytene (synapsis) x2, Leptotene	Pachytene_12-13_Left_7.11.24-Batch_SMC3.yH2AX.Slide6.024	2	Leptotene_12_Right_7.11.24-Batch_SMC3.yH2AX.Slide6.024	1
25	Early Zygotene	Zygotene_6_7.11.24-Batch_SMC3.yH2AX.Slide6.025	1
26	Late Zygotene	Zygotene_7_7.11.24-Batch_SMC3.yH2AX.Slide6.026	1
			30		2
	Staging Batch 6.25.24 Slide 9
0	Pachytene (synapsis)	Pachytene_14_6.25.24-Batch_SMC3.yH2AX.Slide9.6.000	1
1	Late Zygotene	Zygotene_8_6.25.24-Batch_SMC3.yH2AX.Slide9.001	1
2	Late Zygotene x2	Zygotene_9-10_6.25.24-Batch_SMC3.yH2AX.Slide9.002	2
3	Early Zygotene x2, Leptotene x1	Zygotene_11-12_6.25.24-Batch_SMC3.yH2AX.Slide9.003	2	Leptotene_13_TopNucleus_6.25.24_Batch_SMC3.yH2AX.Slide9.003	1
4	Pachytene (synapsis)	Pachytene_15_6.25.24-Batch_SMC3.yH2AX.Slide9.004	1
5	Late Zygotene x1, Early Zygotene x1	Zygotene_13-14_6.25.24-Batch_SMC3.yH2AX.Slide9.005	2
6	Mid-Late Zygotene x2	Zygotene_15-16_6.25.24-Batch_SMC3.yH2AX.Slide9.006	2
7	Late Zygotene x3	Zygotene_17-19_6.25.24-Batch_SMC3.yH2AX.Slide9.007	3
8	Leptotene x1, Late Zygotene x1	Leptotene_14_Left_6.25.24-Batch_SMC3.yH2AX.Slide9.008	1	Zygotene_20_Right_6.25.24-Batch_SMC3.yH2AX.Slide9.008	1
9	Leptotene x1, Pachytene x1	Leptotene_15_Left_6.25.24-Batch_SMC3.yH2AX.Slide9.009	1	Pachytene_16_Right_6.25.24-Batch_SMC3.yH2AX.Slide9.009	1
10	Pachytene (synapsis)	Pachytene_17_6.25.24-Batch_SMC3.yH2AX.Slide9.010	1
			17		3
	Staging Batch 6.11.24 Slide 15
0	Leptotene x4	Leptotene_16-19_6.11.24-Batch_SMC3.yH2AX.Slide15.000	4
1	Late Zygotene x2	Zygotene_21-22_6.11.24-Batch_SMC3.yH2AX.Slide15.001	2
2	Early Zygotene	Zygotene_23_6.11.24-Batch_SMC3.yH2AX.Slide15.002	1
3	Late Zygotene	Zygotene_24_6.11.24-Batch_SMC3.yH2AX.Slide15.003	1
4	Late Zygotene	Zygotene_25_6.11.24-Batch_SMC3.yH2AX.Slide15.004	1
5	Leptotene x2	Leptotene_20-21_6.11.24-Batch_SMC3.yH2AX.Slide15.005	2
6	Leptotene x4	Leptotene_22-25_6.11.24-Batch_SMC3.yH2AX.Slide15.006	4
7	Pachytene x2, Leptotene x2	Pachytene_18-19_Right2Nuclei_6.11.24-Batch_SMC3.yH2AX.Slide15.007	2	Leptotene_26-27_Left2Nuclei_6.11.24-Batch_SMC3.yH2AX.Slide15.007	2
8	Leptotene x1, Zygo x3	Leptotene_28_LeftNucleus_6.11.24-Batch_SMC3.yH2AX.Slide15.008	1	Zygotene_26-28_TopRight3MajorNuclei_6.11.24-Batch_SMC3.yH2AX.Slide15.008	3
9	Late Zygotene	Zygotene_29_6.11.24-Batch_SMC3.yH2AX.Slide15.009	1
10	lepto 1, zygo 3	Zygotene_30-32_LeftNucleus_Right2Nuclei_6.11.24_SMC3.yH2AX.Slide15.010	3	Leptotene_29_SecondNucleusFromLeft_6.11.24-Batch_SMC3.yH2AX.Slide15.010	1
11	pachytene 1	Pachytene_20_Left_6.11.24-Batch_SMC3.yH2AX.Slide15.011	1
12	3 middle zygo, 1 top pachytene	Zygotene_33-35_Middle3Nuclei_6.11.24-Batch_SMC3.yH2AX.Slide15.012	3	Pachytene_21_TopNucleus_6.11.24-Batch_SMC3.yH2AX.Slide15.012	1
13	pachytene	Pachytene_22_6.11.24-Batch_SMC3.yH2AX.Slide15.013	1
			27		7
	Staging Batch 7.11.24 Slide 17
0	Late Zygotene	Zygotene_36_7.11.24-Batch_SMC3_yH2AX-Slide17.000	1
1	Late Zygotene	Zygotene_37-7.11.24-Batch_SMC3_yH2AX-Slide17.001	1
2	zygo	Zygotene_38_7.11.24-Batch_SMC3_yH2AX-Slide17.002	1
3	lepto	Leptotene_30_7.11.24-Batch_SMC3_yH2AX-Slide17.003_RGB	1
4	pach	Pachytene_23_7.11.24-Batch_SMC3_yH2AX-Slide17.004_RGB_TxRed	1
5	lepto	Leptotene_31_7.11.24-Batch_SMC3_yH2AX-Slide17.005_RGB_FITC	1
6	lepto	Leptotene_32_7.11.24-Batch_SMC3_yH2AX-Slide17.006_RGB_TxRed	1
7	pach	Pachytene_24_7.11.24-Batch_SMC3_yH2AX-Slide17.007_RGB_DAPI	1
8	lepto x2	Leptotene_33-34_7.11.24-Batch_SMC3_yH2AX-Slide17.008_RGB	2
9	pach	Pachytene_25_7.11.24-Batch_SMC3_yH2AX-Slide17.009_RGB_FITC	1
10	pach	Pachytene_26_7.11.24_SMC3_yH2AX-Slide17.010_RGB_FITC	1
11	zygo (L) and lepto R	Leptotene_35_7.11.24-Batch_SMC3_yH2AX-Slide17.011_RGB_TxRed	1	Zygotene_39_Left_7.11.24-Batch_SMC3_yH2AX-Slide17.011_RGB_FITC	1
12	lepto x2	Leptotene_36-37_FarRightAndFarLeftNuclei-HalfwayUp_7.11.24-Batch_SMC3_yH2AX-Slide17.012	2
13	pach (L) and lepto R	Leptotene_38_RightNucleus_7.11.24-Batch_SMC3_yH2AX-Slide17.013_RGB_FITC	1	Pachytene_27_FarLeftNucleiBottomLeft_7.11.24-Batch_SMC3_yH2AX-Slide17.013_RGB	1
14	zygo	Zygotene_40_7.11.24-Batch_SMC3_yH2AX-Slide17.014_RGB	1
15	lepto	Leptotene_39_7.11.24-Batch_SMC3_yH2AX-Slide17.015_RGB_FITC	1
16	lepto x2	Leptotene_40-41_BottomRight2Nuclei_7.11.24-Batch_SMC3_yH2AX-Slide17.016_RGB_FITC	2
17	lepto x2	Leptotene_42-43_BottomRight2Nuclei_7.11.24-Batch_SMC3_yH2AX-Slide17.017_RGB_TxRed	2
18	lepto	Leptotene_44_MiddleNucleus_7.11.24-Batch_SMC3_yH2AX-Slide17.018_RGB_DAPI	1
19	pach	Pachytene_28_7.11.24_7.11.24_SMC3_yH2AX-Slide17.019_RGB_DAPI	1
20	lepto	Leptotene_45_7.11.24-Batch_SMC3_yH2AX-Slide17.020_RGB_TxRed	1
21	zygo (mid), lepto x3	Leptotene_46-48_FarLeftNucleusAndFarRight2Nuclei_7.11.24-Batch_SMC3_yH2AX-Slide17.021	3	Zygotene_41_MiddleNucleus_7.11.24-Batch_SMC3_yH2AX-Slide17.021_RGB_FITC	1
22	lept x 3	Leptotene_49-51_7.11.24-Batch_SMC3_yH2AX-Slide17.022_RGB_DAPI	3
23	pachy top, lepto x4 bottom	Leptotene_52-55_BottomNuclei_7.11.24-Batch_SMC3_yH2AX-Slide17.023_RGB_FITC	4	Pachytene_29_TopNucleus_7.11.24-Batch_SMC3_yH2AX-Slide17.023_RGB_TxRed	1
24	3 zygo, large center nuclei	Zygotene_42-44_LargeCenterNuclei_7.11.24-Batch_SMC3_yH2AX-Slide17.024_RGB_FITC	3
25	center nucleus pachy	Pachytene_30_CenterNucleus_7.11.24-Batch_SMC3_yH2AX-Slide17.025_RGB_TxRed	1
26	top and bottom pachy, middle 6 lepto	Pachytene_31-32_TopAndBottomMajorNuclei_7.11.24-Batch_SMC3_yH2AX-Slide17.026	2	Leptotene_56-61_Middle5NucleiAndTopSmallerNucleus_7.11.24-Batch_SMC3_yH2AX-Slide17.026	6
27	1 zygo	Zygotene_45_7.11.24-Batch_SMC3_yH2AX-Slide17.027_RGB_FITC	1
28	1 pachy, 1 zygo	Zygotene_46_TopCentralNucelus_7.11.24-Batch_SMC3_yH2AX-Slide17.028_RGB_DAPI	1	Pachytene_33_BottomCentralNucleus_7.11.24-Batch_SMC3_yH2AX-Slide17.028_RGB_DAPI	1
29	Pachytene x1, Late Zygotene x1	Pachytene_34_FarLeftNucleus_7.11.24-Batch_SMC3_yH2AX-Slide17.029_RGB_FITC	1	Zygotene_47_TopMajorNucleus_7.11.24-Batch_SMC3_yH2AX-Slide17.029_RGB_FITC	1
			44		12
			total	142
