# Supplementary material for: Single cell RNA-sequencing reveals no evidence for meiotic sex chromosome inactivation in the threespine stickleback fish
Source: PLoS Genet. 2025 Sep 29;21(9):e1011875. doi: 10.1371/journal.pgen.1011875 (PMC12503298; doi:10.1371/journal.pgen.1011875)
Supplement: S4 File — (XLSX) [file pgen.1011875.s018.xlsx]

## Sheet: Sheet1
Gene annotaiton name	Start	End
maker-chrY-snap-gene-0.12-mRNA-1	32704	61444
maker-chrY-snap-gene-0.1-mRNA-1	61481	61919
maker-chrY-snap-gene-0.25-mRNA-1	81588	84855
maker-chrY-augustus-gene-1.26-mRNA-1	87759	91588
maker-chrY-snap-gene-1.15-mRNA-1	119581	126749
maker-chrY-augustus-gene-1.34-mRNA-1	183590	188284
maker-chrY-augustus-gene-1.37-mRNA-1	92457	95751
maker-chrY-snap-gene-1.23-mRNA-1	164845	170730
augustus_masked-chrY-processed-gene-2.24-mRNA-1	189682	190053
augustus_masked-chrY-processed-gene-2.28-mRNA-1	254022	254405
augustus_masked-chrY-processed-gene-2.29-mRNA-1	256270	256641
augustus_masked-chrY-processed-gene-2.30-mRNA-1	263098	263367
snap_masked-chrY-processed-gene-2.9-mRNA-1	189792	190285
augustus_masked-chrY-processed-gene-2.25-mRNA-1	190406	191020
augustus_masked-chrY-processed-gene-2.26-mRNA-1	193343	193654
snap_masked-chrY-processed-gene-2.11-mRNA-1	194367	197108
maker-chrY-snap-gene-2.2-mRNA-1	217976	219581
maker-chrY-augustus-gene-2.21-mRNA-1	226000	230339
augustus_masked-chrY-processed-gene-2.32-mRNA-1	269967	270278
augustus_masked-chrY-processed-gene-2.34-mRNA-1	273332	273703
augustus_masked-chrY-processed-gene-2.35-mRNA-1	275530	279234
maker-chrY-snap-gene-2.7-mRNA-1	270995	271574
augustus_masked-chrY-processed-gene-3.47-mRNA-1	295378	296942
augustus_masked-chrY-processed-gene-3.48-mRNA-1	298402	298713
maker-chrY-augustus-gene-3.15-mRNA-1	303934	312328
maker-chrY-augustus-gene-3.20-mRNA-1	314917	317663
snap_masked-chrY-processed-gene-3.31-mRNA-1	334344	341389
augustus_masked-chrY-processed-gene-3.52-mRNA-1	341682	342065
augustus_masked-chrY-processed-gene-3.53-mRNA-1	342910	343281
augustus_masked-chrY-processed-gene-3.54-mRNA-1	348814	355793
augustus_masked-chrY-processed-gene-3.55-mRNA-1	357302	357685
augustus_masked-chrY-processed-gene-3.56-mRNA-1	370626	371009
augustus_masked-chrY-processed-gene-3.57-mRNA-1	372019	372390
maker-chrY-snap-gene-3.12-mRNA-1	378751	387596
augustus_masked-chrY-processed-gene-3.58-mRNA-1	301274	301645
augustus_masked-chrY-processed-gene-3.59-mRNA-1	302585	302968
maker-chrY-snap-gene-3.13-mRNA-1	332517	334551
augustus_masked-chrY-processed-gene-3.61-mRNA-1	344800	345111
augustus_masked-chrY-processed-gene-3.62-mRNA-1	356547	356957
augustus_masked-chrY-processed-gene-3.63-mRNA-1	358816	359427
augustus_masked-chrY-processed-gene-3.64-mRNA-1	362199	362510
augustus_masked-chrY-processed-gene-3.65-mRNA-1	373220	373831
augustus_masked-chrY-processed-gene-3.66-mRNA-1	387345	387656
augustus_masked-chrY-processed-gene-3.67-mRNA-1	388264	388674
augustus_masked-chrY-processed-gene-4.21-mRNA-1	401836	402447
maker-chrY-snap-gene-4.17-mRNA-1	405159	410932
snap_masked-chrY-processed-gene-4.1-mRNA-1	389618	392271
augustus_masked-chrY-processed-gene-4.24-mRNA-1	403286	403657
maker-chrY-snap-gene-4.19-mRNA-1	416190	446284
augustus_masked-chrY-processed-gene-5.19-mRNA-1	489124	489588
maker-chrY-augustus-gene-5.8-mRNA-1	520151	525180
maker-chrY-augustus-gene-5.11-mRNA-1	551170	553258
maker-chrY-snap-gene-6.3-mRNA-1	622583	634033
maker-chrY-augustus-gene-6.25-mRNA-1	639451	641503
augustus_masked-chrY-processed-gene-6.2-mRNA-1	635912	639083
maker-chrY-snap-gene-7.0-mRNA-1	722640	748558
snap_masked-chrY-processed-gene-7.10-mRNA-1	675009	678068
maker-chrY-snap-gene-8.23-mRNA-1	745246	760630
maker-chrY-snap-gene-8.24-mRNA-1	791480	805564
maker-chrY-snap-gene-8.33-mRNA-1	817309	821194
maker-chrY-snap-gene-9.5-mRNA-1	885830	896366
maker-chrY-snap-gene-9.14-mRNA-1	917956	932980
maker-chrY-snap-gene-9.21-mRNA-1	949142	953014
maker-chrY-augustus-gene-9.81-mRNA-1	965651	977336
maker-chrY-snap-gene-9.0-mRNA-1	927202	932870
maker-chrY-augustus-gene-10.3-mRNA-1	1049759	1061929
maker-chrY-augustus-gene-11.23-mRNA-1	1090685	1095343
snap_masked-chrY-processed-gene-11.19-mRNA-1	1096943	1130700
maker-chrY-augustus-gene-11.29-mRNA-1	1153240	1162127
maker-chrY-augustus-gene-12.25-mRNA-1	1235560	1244261
maker-chrY-augustus-gene-12.32-mRNA-1	1199151	1206248
maker-chrY-augustus-gene-12.37-mRNA-1	1251651	1259615
augustus_masked-chrY-processed-gene-13.42-mRNA-1	1310287	1312939
augustus_masked-chrY-processed-gene-13.43-mRNA-1	1321062	1324263
maker-chrY-snap-gene-13.35-mRNA-1	1324841	1326292
maker-chrY-augustus-gene-13.13-mRNA-1	1363751	1374460
maker-chrY-augustus-gene-14.3-mRNA-1	1424357	1425469
snap_masked-chrY-processed-gene-14.17-mRNA-1	1425586	1426321
snap_masked-chrY-processed-gene-14.18-mRNA-1	1426486	1427199
maker-chrY-snap-gene-14.25-mRNA-1	1439099	1444203
maker-chrY-snap-gene-15.2-mRNA-1	1464579	1514581
maker-chrY-snap-gene-15.12-mRNA-1	1527334	1536993
maker-chrY-augustus-gene-16.26-mRNA-1	1578386	1582679
maker-chrY-snap-gene-16.11-mRNA-1	1588173	1603191
maker-chrY-snap-gene-16.16-mRNA-1	1609766	1616411
augustus_masked-chrY-processed-gene-17.31-mRNA-1	1732308	1737998
maker-chrY-augustus-gene-17.13-mRNA-1	1760873	1763178
maker-chrY-augustus-gene-17.15-mRNA-1	1690404	1706024
maker-chrY-augustus-gene-18.6-mRNA-1	1798379	1799628
maker-chrY-snap-gene-18.28-mRNA-1	1843404	1860876
maker-chrY-augustus-gene-18.19-mRNA-1	1869077	1871016
maker-chrY-augustus-gene-18.21-mRNA-1	1863783	1866702
maker-chrY-snap-gene-19.4-mRNA-1	1919556	1922282
maker-chrY-augustus-gene-19.23-mRNA-1	1928035	1938330
maker-chrY-snap-gene-20.12-mRNA-1	2047361	2068819
maker-chrY-augustus-gene-21.0-mRNA-1	2060908	2070875
maker-chrY-augustus-gene-21.1-mRNA-1	2079236	2092596
maker-chrY-augustus-gene-22.3-mRNA-1	2150920	2161830
maker-chrY-augustus-gene-22.4-mRNA-1	2161905	2165843
maker-chrY-augustus-gene-22.13-mRNA-1	2190161	2209015
snap_masked-chrY-processed-gene-22.43-mRNA-1	2128381	2201130
maker-chrY-augustus-gene-22.28-mRNA-1	2255629	2256875
maker-chrY-snap-gene-22.73-mRNA-1	2262957	2264152
maker-chrY-augustus-gene-22.33-mRNA-1	2280367	2284787
maker-chrY-augustus-gene-23.29-mRNA-1	2300340	2303163
maker-chrY-augustus-gene-23.33-mRNA-1	2312000	2319168
snap_masked-chrY-processed-gene-23.64-mRNA-1	2335784	2366389
maker-chrY-augustus-gene-24.6-mRNA-1	2476988	2478529
maker-chrY-augustus-gene-24.8-mRNA-1	2458980	2470296
maker-chrY-augustus-gene-25.9-mRNA-1	2544044	2548362
maker-chrY-snap-gene-25.2-mRNA-1	2508166	2511669
snap_masked-chrY-processed-gene-25.21-mRNA-1	2512130	2519153
maker-chrY-augustus-gene-26.22-mRNA-1	2673298	2680361
maker-chrY-snap-gene-26.9-mRNA-1	2597719	2602750
maker-chrY-augustus-gene-26.33-mRNA-1	2614738	2626447
augustus_masked-chrY-processed-gene-27.20-mRNA-1	2760291	2761158
maker-chrY-augustus-gene-27.3-mRNA-1	2764101	2770002
augustus_masked-chrY-processed-gene-28.0-mRNA-1	2828035	2828976
maker-chrY-augustus-gene-29.16-mRNA-1	2920363	2928074
maker-chrY-snap-gene-29.5-mRNA-1	2912680	2919922
maker-chrY-snap-gene-29.8-mRNA-1	2927285	2928233
maker-chrY-snap-gene-29.7-mRNA-1	2928242	2929558
maker-chrY-augustus-gene-29.29-mRNA-1	2935396	2948367
maker-chrY-snap-gene-30.2-mRNA-1	3030647	3035734
maker-chrY-augustus-gene-30.21-mRNA-1	3035818	3037734
augustus_masked-chrY-processed-gene-32.2-mRNA-1	3208874	3209590
maker-chrY-augustus-gene-33.49-mRNA-1	3247168	3311539
maker-chrY-augustus-gene-33.50-mRNA-1	3312862	3314049
maker-chrY-snap-gene-33.18-mRNA-1	3329413	3342210
maker-chrY-snap-gene-33.25-mRNA-1	3350146	3354410
maker-chrY-snap-gene-33.43-mRNA-1	3354894	3366835
maker-chrY-snap-gene-33.47-mRNA-1	3387206	3388679
maker-chrY-augustus-gene-34.15-mRNA-1	3435341	3437534
augustus_masked-chrY-processed-gene-34.1-mRNA-1	3465123	3466587
maker-chrY-augustus-gene-34.19-mRNA-1	3475119	3479083
maker-chrY-augustus-gene-34.21-mRNA-1	3388722	3391076
maker-chrY-snap-gene-34.47-mRNA-1	3418664	3429695
maker-chrY-augustus-gene-34.36-mRNA-1	3468029	3474272
maker-chrY-augustus-gene-36.5-mRNA-1	3558608	3558953
maker-chrY-augustus-gene-36.7-mRNA-1	3568439	3580205
maker-chrY-snap-gene-36.63-mRNA-1	3496223	3529696
augustus_masked-chrY-processed-gene-36.3-mRNA-1	3541892	3550532
maker-chrY-augustus-gene-36.37-mRNA-1	3579890	3583346
augustus_masked-chrY-processed-gene-36.4-mRNA-1	3621112	3621645
augustus_masked-chrY-processed-gene-37.3-mRNA-1	3649477	3650253
maker-chrY-snap-gene-38.40-mRNA-1	3757079	3763010
augustus_masked-chrY-processed-gene-38.2-mRNA-1	3807680	3827585
maker-chrY-augustus-gene-38.31-mRNA-1	3846447	3863270
maker-chrY-snap-gene-39.11-mRNA-1	3887349	3889836
maker-chrY-augustus-gene-39.5-mRNA-1	3900154	3911264
maker-chrY-snap-gene-40.0-mRNA-1	3955056	3967062
maker-chrY-snap-gene-40.1-mRNA-1	3967621	3974298
maker-chrY-snap-gene-40.2-mRNA-1	3974333	3975207
maker-chrY-snap-gene-40.19-mRNA-1	3979153	3981827
maker-chrY-snap-gene-40.21-mRNA-1	4008505	4010168
maker-chrY-augustus-gene-40.73-mRNA-1	3975494	3980704
maker-chrY-snap-gene-40.30-mRNA-1	3982298	3991157
maker-chrY-augustus-gene-40.79-mRNA-1	4007049	4010169
maker-chrY-snap-gene-41.9-mRNA-1	4124869	4133623
maker-chrY-augustus-gene-41.26-mRNA-1	4147616	4151946
snap_masked-chrY-processed-gene-41.35-mRNA-1	4055867	4070781
snap_masked-chrY-processed-gene-41.36-mRNA-1	4071258	4077091
snap_masked-chrY-processed-gene-41.37-mRNA-1	4078786	4110870
snap_masked-chrY-processed-gene-41.40-mRNA-1	4178054	4180940
maker-chrY-snap-gene-42.19-mRNA-1	4236445	4243648
maker-chrY-snap-gene-44.22-mRNA-1	4375694	4388940
augustus_masked-chrY-processed-gene-44.44-mRNA-1	4419501	4435113
augustus_masked-chrY-processed-gene-44.45-mRNA-1	4447948	4451515
maker-chrY-augustus-gene-45.22-mRNA-1	4535614	4551693
maker-chrY-snap-gene-45.51-mRNA-1	4551702	4554637
maker-chrY-snap-gene-45.78-mRNA-1	4467014	4504257
maker-chrY-snap-gene-45.90-mRNA-1	4520391	4527156
augustus_masked-chrY-processed-gene-45.4-mRNA-1	4583577	4585607
maker-chrY-snap-gene-45.89-mRNA-1	4513936	4516115
maker-chrY-augustus-gene-46.35-mRNA-1	4588805	4594446
maker-chrY-snap-gene-46.4-mRNA-1	4589628	4596719
maker-chrY-augustus-gene-46.38-mRNA-1	4597137	4602381
snap_masked-chrY-processed-gene-46.31-mRNA-1	4603791	4607269
snap_masked-chrY-processed-gene-46.32-mRNA-1	4613004	4616174
maker-chrY-augustus-gene-46.51-mRNA-1	4648140	4652075
maker-chrY-augustus-gene-46.54-mRNA-1	4671912	4675579
augustus_masked-chrY-processed-gene-47.3-mRNA-1	4685983	4686485
maker-chrY-augustus-gene-48.7-mRNA-1	4818746	4833882
augustus_masked-chrY-processed-gene-48.2-mRNA-1	4839533	4845111
maker-chrY-augustus-gene-49.16-mRNA-1	4844173	4849281
maker-chrY-augustus-gene-49.17-mRNA-1	4850200	4862060
maker-chrY-augustus-gene-49.42-mRNA-1	4865526	4870540
maker-chrY-snap-gene-49.119-mRNA-1	4874450	4899166
maker-chrY-augustus-gene-49.61-mRNA-1	4902694	4912840
maker-chrY-snap-gene-49.125-mRNA-1	4913172	4947566
maker-chrY-augustus-gene-50.17-mRNA-1	4952129	4971167
maker-chrY-augustus-gene-50.26-mRNA-1	4988009	4990038
snap_masked-chrY-processed-gene-50.11-mRNA-1	4991131	4999496
maker-chrY-augustus-gene-51.41-mRNA-1	5080908	5088508
maker-chrY-snap-gene-51.4-mRNA-1	5089134	5091178
maker-chrY-snap-gene-51.33-mRNA-1	5093566	5101925
maker-chrY-snap-gene-52.0-mRNA-1	5210133	5214277
snap_masked-chrY-processed-gene-52.6-mRNA-1	5218966	5239032
maker-chrY-snap-gene-53.32-mRNA-1	5248569	5251601
maker-chrY-augustus-gene-53.14-mRNA-1	5308663	5311957
maker-chrY-augustus-gene-53.20-mRNA-1	5339267	5350048
maker-chrY-augustus-gene-53.29-mRNA-1	5362443	5367397
maker-chrY-snap-gene-53.33-mRNA-1	5254656	5262169
maker-chrY-augustus-gene-54.44-mRNA-1	5389450	5391049
maker-chrY-augustus-gene-54.32-mRNA-1	5391061	5393757
maker-chrY-augustus-gene-54.10-mRNA-1	5394941	5414920
maker-chrY-augustus-gene-54.64-mRNA-1	5438138	5443373
maker-chrY-augustus-gene-54.65-mRNA-1	5443593	5447191
augustus_masked-chrY-processed-gene-55.0-mRNA-1	5428413	5435253
maker-chrY-augustus-gene-55.53-mRNA-1	5446412	5460236
snap_masked-chrY-processed-gene-55.38-mRNA-1	5461546	5511957
maker-chrY-augustus-gene-55.63-mRNA-1	5575501	5583382
maker-chrY-snap-gene-56.54-mRNA-1	5673492	5686610
maker-chrY-augustus-gene-56.17-mRNA-1	5464184	5481771
maker-chrY-snap-gene-56.89-mRNA-1	5508975	5528206
maker-chrY-augustus-gene-56.39-mRNA-1	5664804	5671685
maker-chrY-snap-gene-57.0-mRNA-1	5727125	5732499
maker-chrY-augustus-gene-57.29-mRNA-1	5757481	5761682
maker-chrY-augustus-gene-57.41-mRNA-1	5687482	5690130
maker-chrY-augustus-gene-57.42-mRNA-1	5690397	5692776
maker-chrY-snap-gene-57.15-mRNA-1	5733362	5753558
maker-chrY-snap-gene-57.20-mRNA-1	5761950	5764195
maker-chrY-augustus-gene-58.7-mRNA-1	5795989	5802910
maker-chrY-augustus-gene-61.5-mRNA-1	6054617	6065559
maker-chrY-snap-gene-62.2-mRNA-1	6234256	6237316
maker-chrY-snap-gene-62.5-mRNA-1	6228542	6234413
maker-chrY-snap-gene-64.54-mRNA-1	6373763	6391700
maker-chrY-snap-gene-64.59-mRNA-1	6397740	6400944
maker-chrY-snap-gene-64.61-mRNA-1	6402497	6411300
maker-chrY-augustus-gene-64.27-mRNA-1	6402236	6405084
maker-chrY-snap-gene-64.67-mRNA-1	6410671	6417774
maker-chrY-augustus-gene-64.38-mRNA-1	6429418	6446557
maker-chrY-augustus-gene-65.79-mRNA-1	6462321	6468523
augustus_masked-chrY-processed-gene-65.1-mRNA-1	6471749	6494079
maker-chrY-augustus-gene-65.100-mRNA-1	6495457	6500552
augustus_masked-chrY-processed-gene-65.3-mRNA-1	6502562	6503626
maker-chrY-augustus-gene-65.107-mRNA-1	6513942	6519654
maker-chrY-snap-gene-65.38-mRNA-1	6524450	6526014
maker-chrY-snap-gene-65.42-mRNA-1	6527138	6530940
maker-chrY-augustus-gene-65.118-mRNA-1	6535491	6539251
maker-chrY-augustus-gene-65.121-mRNA-1	6543890	6553930
maker-chrY-snap-gene-65.54-mRNA-1	6557382	6559092
maker-chrY-snap-gene-65.56-mRNA-1	6562516	6585365
augustus_masked-chrY-processed-gene-66.1-mRNA-1	6642082	6643120
augustus_masked-chrY-processed-gene-66.2-mRNA-1	6661402	6661805
augustus_masked-chrY-processed-gene-66.3-mRNA-1	6670304	6676182
maker-chrY-snap-gene-66.10-mRNA-1	6586845	6594277
maker-chrY-snap-gene-66.15-mRNA-1	6594370	6602201
maker-chrY-augustus-gene-66.41-mRNA-1	6629745	6635643
maker-chrY-augustus-gene-66.43-mRNA-1	6651099	6653570
augustus_masked-chrY-processed-gene-66.6-mRNA-1	6662890	6663861
maker-chrY-augustus-gene-67.4-mRNA-1	6684694	6691559
maker-chrY-augustus-gene-67.9-mRNA-1	6715003	6723427
maker-chrY-snap-gene-67.21-mRNA-1	6723878	6724372
maker-chrY-snap-gene-67.26-mRNA-1	6725184	6732867
maker-chrY-augustus-gene-67.15-mRNA-1	6756857	6762410
augustus_masked-chrY-processed-gene-69.65-mRNA-1	6928283	6928842
maker-chrY-snap-gene-69.3-mRNA-1	6946693	6972222
maker-chrY-augustus-gene-69.48-mRNA-1	6782933	6784595
maker-chrY-snap-gene-69.17-mRNA-1	6881794	6890885
augustus_masked-chrY-processed-gene-69.70-mRNA-1	6929780	6930151
maker-chrY-snap-gene-70.26-mRNA-1	7055758	7061365
maker-chrY-snap-gene-70.25-mRNA-1	7061387	7062249
maker-chrY-augustus-gene-70.13-mRNA-1	6982865	6993501
maker-chrY-augustus-gene-71.30-mRNA-1	7091090	7093228
maker-chrY-snap-gene-71.2-mRNA-1	7135685	7183626
maker-chrY-snap-gene-71.15-mRNA-1	7007444	7016858
maker-chrY-snap-gene-71.17-mRNA-1	7019730	7034918
maker-chrY-augustus-gene-71.52-mRNA-1	7076795	7081554
maker-chrY-augustus-gene-71.57-mRNA-1	7110150	7121858
maker-chrY-augustus-gene-72.0-mRNA-1	7187736	7191505
maker-chrY-augustus-gene-72.3-mRNA-1	7219978	7232147
maker-chrY-snap-gene-72.38-mRNA-1	7259396	7260324
maker-chrY-augustus-gene-72.11-mRNA-1	7267975	7270124
snap_masked-chrY-processed-gene-73.0-mRNA-1	7370228	7387990
snap_masked-chrY-processed-gene-74.44-mRNA-1	7238255	7241996
augustus_masked-chrY-processed-gene-74.1-mRNA-1	7244365	7251022
maker-chrY-snap-gene-74.56-mRNA-1	7256811	7259083
maker-chrY-augustus-gene-74.11-mRNA-1	7373552	7375444
snap_masked-chrY-processed-gene-74.46-mRNA-1	7375662	7388929
snap_masked-chrY-processed-gene-74.47-mRNA-1	7389067	7389558
snap_masked-chrY-processed-gene-74.48-mRNA-1	7393132	7405498
maker-chrY-snap-gene-74.78-mRNA-1	7436248	7444287
maker-chrY-augustus-gene-74.39-mRNA-1	7459941	7469977
snap_masked-chrY-processed-gene-74.52-mRNA-1	7472723	7482788
maker-chrY-snap-gene-75.1-mRNA-1	7540024	7557233
snap_masked-chrY-processed-gene-77.11-mRNA-1	7436583	7561830
augustus_masked-chrY-processed-gene-77.0-mRNA-1	7566573	7579149
snap_masked-chrY-processed-gene-77.13-mRNA-1	7580871	7715856
snap_masked-chrY-processed-gene-78.52-mRNA-1	7730501	7759240
augustus_masked-chrY-processed-gene-78.1-mRNA-1	7774587	7787500
snap_masked-chrY-processed-gene-78.55-mRNA-1	7787540	7818659
maker-chrY-snap-gene-78.26-mRNA-1	7826378	7845940
maker-chrY-augustus-gene-78.94-mRNA-1	7850382	7851881
maker-chrY-augustus-gene-78.97-mRNA-1	7852100	7853955
maker-chrY-augustus-gene-78.108-mRNA-1	7854918	7859496
maker-chrY-augustus-gene-78.107-mRNA-1	7864708	7865885
snap_masked-chrY-processed-gene-79.7-mRNA-1	7884298	7889433
snap_masked-chrY-processed-gene-79.8-mRNA-1	7897194	7899889
maker-chrY-snap-gene-79.56-mRNA-1	7899893	7905210
maker-chrY-augustus-gene-79.28-mRNA-1	7921599	7922698
maker-chrY-snap-gene-79.69-mRNA-1	7942691	7946389
maker-chrY-snap-gene-79.72-mRNA-1	7955919	7963078
maker-chrY-augustus-gene-79.52-mRNA-1	7970001	7980335
augustus_masked-chrY-processed-gene-80.55-mRNA-1	8026290	8031590
maker-chrY-augustus-gene-80.4-mRNA-1	8060278	8069664
maker-chrY-augustus-gene-81.16-mRNA-1	8099982	8107845
maker-chrY-augustus-gene-81.24-mRNA-1	8109529	8118501
augustus_masked-chrY-processed-gene-81.2-mRNA-1	8130247	8141862
augustus_masked-chrY-processed-gene-81.3-mRNA-1	8152148	8161507
maker-chrY-augustus-gene-81.34-mRNA-1	8078529	8090887
maker-chrY-augustus-gene-81.35-mRNA-1	8091608	8097628
maker-chrY-augustus-gene-82.29-mRNA-1	8209965	8223344
augustus_masked-chrY-processed-gene-82.3-mRNA-1	8230658	8241518
maker-chrY-augustus-gene-82.52-mRNA-1	8246285	8251531
maker-chrY-augustus-gene-83.5-mRNA-1	8289258	8293814
maker-chrY-snap-gene-84.2-mRNA-1	8474352	8474784
maker-chrY-snap-gene-84.5-mRNA-1	8430100	8457379
maker-chrY-snap-gene-84.4-mRNA-1	8476589	8477342
maker-chrY-snap-gene-85.26-mRNA-1	8539385	8562490
maker-chrY-snap-gene-85.40-mRNA-1	8518288	8520335
augustus_masked-chrY-processed-gene-86.0-mRNA-1	8592276	8594920
augustus_masked-chrY-processed-gene-86.1-mRNA-1	8600449	8604598
maker-chrY-augustus-gene-86.7-mRNA-1	8624678	8630066
maker-chrY-augustus-gene-86.15-mRNA-1	8632777	8634176
maker-chrY-augustus-gene-86.16-mRNA-1	8634291	8646447
maker-chrY-snap-gene-87.8-mRNA-1	8680426	8692064
maker-chrY-augustus-gene-88.7-mRNA-1	8862432	8864104
maker-chrY-augustus-gene-88.11-mRNA-1	8865955	8877116
maker-chrY-snap-gene-89.58-mRNA-1	8892804	8903474
maker-chrY-snap-gene-89.60-mRNA-1	8904865	8915346
maker-chrY-snap-gene-89.59-mRNA-1	8920225	8926868
maker-chrY-augustus-gene-90.14-mRNA-1	8977232	8981369
maker-chrY-augustus-gene-90.15-mRNA-1	8987278	8990562
maker-chrY-augustus-gene-91.3-mRNA-1	9074083	9075216
maker-chrY-snap-gene-91.10-mRNA-1	9142445	9144661
maker-chrY-augustus-gene-91.5-mRNA-1	9099037	9099646
maker-chrY-snap-gene-91.13-mRNA-1	9128126	9135711
maker-chrY-snap-gene-92.3-mRNA-1	9231526	9248875
maker-chrY-snap-gene-92.7-mRNA-1	9248903	9253274
maker-chrY-augustus-gene-92.73-mRNA-1	9254970	9259233
maker-chrY-snap-gene-92.29-mRNA-1	9164530	9175248
maker-chrY-augustus-gene-92.83-mRNA-1	9175758	9181857
snap_masked-chrY-processed-gene-92.97-mRNA-1	9190943	9246126
maker-chrY-snap-gene-93.127-mRNA-1	9260375	9266425
maker-chrY-augustus-gene-93.23-mRNA-1	9266471	9274728
maker-chrY-augustus-gene-93.52-mRNA-1	9275015	9279017
maker-chrY-augustus-gene-93.37-mRNA-1	9280367	9284159
maker-chrY-augustus-gene-93.110-mRNA-1	9298686	9310562
maker-chrY-snap-gene-93.216-mRNA-1	9325507	9327077
augustus_masked-chrY-processed-gene-93.9-mRNA-1	9361324	9365220
maker-chrY-snap-gene-94.19-mRNA-1	9390415	9419495
maker-chrY-snap-gene-94.16-mRNA-1	9371620	9378743
maker-chrY-augustus-gene-95.22-mRNA-1	9503479	9508230
maker-chrY-augustus-gene-95.23-mRNA-1	9537069	9552074
maker-chrY-augustus-gene-95.32-mRNA-1	9573745	9581399
maker-chrY-snap-gene-96.91-mRNA-1	9581818	9584459
maker-chrY-augustus-gene-96.11-mRNA-1	9584751	9591010
maker-chrY-augustus-gene-96.41-mRNA-1	9631625	9653742
augustus_masked-chrY-processed-gene-96.148-mRNA-1	9584840	9585040
maker-chrY-snap-gene-96.112-mRNA-1	9585068	9586993
maker-chrY-snap-gene-96.115-mRNA-1	9654792	9657940
maker-chrY-augustus-gene-96.57-mRNA-1	9658442	9659928
maker-chrY-snap-gene-96.135-mRNA-1	9661798	9666357
maker-chrY-snap-gene-97.9-mRNA-1	9657424	9662079
maker-chrY-snap-gene-97.14-mRNA-1	9669435	9676977
maker-chrY-snap-gene-97.16-mRNA-1	9678107	9714328
maker-chrY-snap-gene-97.30-mRNA-1	9716419	9719106
augustus_masked-chrY-processed-gene-97.7-mRNA-1	9719152	9724096
snap_masked-chrY-processed-gene-97.86-mRNA-1	9729987	9746589
maker-chrY-snap-gene-97.32-mRNA-1	9715274	9715665
maker-chrY-snap-gene-98.30-mRNA-1	9776452	9784227
maker-chrY-snap-gene-98.34-mRNA-1	9791617	9803191
maker-chrY-snap-gene-98.37-mRNA-1	9818393	9831387
maker-chrY-snap-gene-99.26-mRNA-1	9899890	9911947
maker-chrY-augustus-gene-99.23-mRNA-1	9952897	9959342
snap_masked-chrY-processed-gene-100.16-mRNA-1	10033914	10038683
maker-chrY-snap-gene-100.23-mRNA-1	9972762	9973685
maker-chrY-augustus-gene-100.8-mRNA-1	10018848	10026899
maker-chrY-augustus-gene-101.11-mRNA-1	10154996	10173501
maker-chrY-augustus-gene-101.13-mRNA-1	10134665	10137597
snap_masked-chrY-processed-gene-102.15-mRNA-1	10168747	10176709
maker-chrY-augustus-gene-102.2-mRNA-1	10177612	10181745
maker-chrY-augustus-gene-102.3-mRNA-1	10181862	10197383
maker-chrY-snap-gene-103.1-mRNA-1	10275233	10275747
maker-chrY-snap-gene-103.0-mRNA-1	10275868	10278766
maker-chrY-augustus-gene-103.69-mRNA-1	10291337	10293116
maker-chrY-augustus-gene-103.71-mRNA-1	10307801	10316290
maker-chrY-augustus-gene-103.76-mRNA-1	10328990	10335138
maker-chrY-augustus-gene-103.80-mRNA-1	10292442	10292914
maker-chrY-snap-gene-103.15-mRNA-1	10293310	10296290
maker-chrY-snap-gene-103.34-mRNA-1	10317982	10322788
maker-chrY-augustus-gene-103.112-mRNA-1	10322940	10326997
maker-chrY-snap-gene-104.31-mRNA-1	10418717	10470212
augustus_masked-chrY-processed-gene-104.43-mRNA-1	10358562	10362499
maker-chrY-snap-gene-105.5-mRNA-1	10516308	10527136
maker-chrY-snap-gene-105.4-mRNA-1	10527140	10534007
maker-chrY-augustus-gene-105.36-mRNA-1	10537792	10538676
maker-chrY-augustus-gene-105.40-mRNA-1	10540187	10572963
maker-chrY-augustus-gene-107.65-mRNA-1	10703737	10711065
maker-chrY-snap-gene-107.15-mRNA-1	10747360	10754368
snap_masked-chrY-processed-gene-107.55-mRNA-1	10708795	10710899
maker-chrY-augustus-gene-107.82-mRNA-1	10711932	10718026
maker-chrY-snap-gene-107.27-mRNA-1	10727099	10728424
maker-chrY-snap-gene-107.25-mRNA-1	10731836	10746279
maker-chrY-snap-gene-107.26-mRNA-1	10729284	10731022
maker-chrY-augustus-gene-108.7-mRNA-1	10788935	10792986
maker-chrY-snap-gene-108.22-mRNA-1	10799905	10811498
maker-chrY-snap-gene-108.31-mRNA-1	10812834	10849470
augustus_masked-chrY-processed-gene-108.38-mRNA-1	10861328	10864207
maker-chrY-snap-gene-109.3-mRNA-1	10862539	10900345
snap_masked-chrY-processed-gene-110.2-mRNA-1	11004710	11065555
maker-chrY-snap-gene-110.7-mRNA-1	11018343	11026940
augustus_masked-chrY-processed-gene-111.28-mRNA-1	11111289	11117604
augustus_masked-chrY-processed-gene-111.29-mRNA-1	11117847	11120002
maker-chrY-augustus-gene-111.12-mRNA-1	11147391	11161527
snap_masked-chrY-processed-gene-112.35-mRNA-1	11081756	11163369
maker-chrY-snap-gene-112.0-mRNA-1	11165438	11176743
maker-chrY-augustus-gene-112.46-mRNA-1	11181232	11187081
maker-chrY-snap-gene-112.33-mRNA-1	11228907	11232372
maker-chrY-augustus-gene-113.4-mRNA-1	11303223	11305126
maker-chrY-snap-gene-113.20-mRNA-1	11313569	11316399
maker-chrY-augustus-gene-113.15-mRNA-1	11306676	11314012
maker-chrY-snap-gene-113.32-mRNA-1	11341254	11341967
maker-chrY-augustus-gene-114.6-mRNA-1	11341912	11345080
maker-chrY-snap-gene-117.22-mRNA-1	11670092	11710662
maker-chrY-snap-gene-117.23-mRNA-1	11597185	11710437
augustus_masked-chrY-processed-gene-117.42-mRNA-1	11712914	11716914
maker-chrY-augustus-gene-117.10-mRNA-1	11726306	11729769
maker-chrY-snap-gene-117.33-mRNA-1	11741839	11744019
maker-chrY-snap-gene-117.32-mRNA-1	11744029	11749977
maker-chrY-snap-gene-118.53-mRNA-1	11749887	11760080
maker-chrY-snap-gene-118.55-mRNA-1	11764076	11764495
maker-chrY-snap-gene-118.56-mRNA-1	11768495	11773989
maker-chrY-augustus-gene-118.14-mRNA-1	11787685	11803353
maker-chrY-snap-gene-118.92-mRNA-1	11809950	11827950
maker-chrY-snap-gene-118.71-mRNA-1	11827969	11828609
maker-chrY-snap-gene-118.66-mRNA-1	11829575	11834310
maker-chrY-augustus-gene-118.29-mRNA-1	11851475	11855082
maker-chrY-augustus-gene-118.32-mRNA-1	11875596	11879452
maker-chrY-snap-gene-118.109-mRNA-1	11800475	11801918
maker-chrY-snap-gene-118.110-mRNA-1	11806395	11822523
maker-chrY-augustus-gene-118.48-mRNA-1	11832075	11835391
maker-chrY-snap-gene-118.150-mRNA-1	11877377	11879092
snap_masked-chrY-processed-gene-118.10-mRNA-1	11879116	11887550
snap_masked-chrY-processed-gene-119.110-mRNA-1	11907357	11909967
maker-chrY-snap-gene-119.166-mRNA-1	11909968	11913551
maker-chrY-augustus-gene-119.8-mRNA-1	11913552	11913981
maker-chrY-augustus-gene-119.9-mRNA-1	11914071	11915216
maker-chrY-augustus-gene-119.3-mRNA-1	11916548	11917294
maker-chrY-augustus-gene-119.58-mRNA-1	11926091	11931338
maker-chrY-snap-gene-119.183-mRNA-1	11933781	11940646
maker-chrY-augustus-gene-119.69-mRNA-1	11946073	11971287
maker-chrY-snap-gene-119.193-mRNA-1	11894053	11902850
maker-chrY-augustus-gene-119.78-mRNA-1	11906000	11908772
augustus_masked-chrY-processed-gene-119.247-mRNA-1	11915287	11916401
augustus_masked-chrY-processed-gene-119.248-mRNA-1	11917765	11925657
maker-chrY-snap-gene-119.217-mRNA-1	11930551	11931680
maker-chrY-snap-gene-119.234-mRNA-1	11940974	11941676
maker-chrY-snap-gene-119.229-mRNA-1	11941844	11946352
maker-chrY-augustus-gene-122.3-mRNA-1	12210121	12222440
maker-chrY-augustus-gene-122.5-mRNA-1	12228785	12232779
maker-chrY-augustus-gene-122.8-mRNA-1	12194027	12200024
augustus_masked-chrY-processed-gene-122.44-mRNA-1	12225090	12227069
maker-chrY-augustus-gene-123.72-mRNA-1	12329642	12333630
maker-chrY-snap-gene-123.8-mRNA-1	12367832	12374403
maker-chrY-augustus-gene-123.75-mRNA-1	12235710	12253354
maker-chrY-snap-gene-123.21-mRNA-1	12258100	12293247
maker-chrY-snap-gene-123.38-mRNA-1	12336423	12357913
maker-chrY-augustus-gene-123.137-mRNA-1	12358351	12361445
maker-chrY-augustus-gene-123.138-mRNA-1	12361513	12362421
maker-chrY-augustus-gene-123.128-mRNA-1	12364205	12366515
maker-chrY-augustus-gene-123.149-mRNA-1	12373379	12388774
augustus_masked-chrY-processed-gene-124.2-mRNA-1	12429848	12464238
maker-chrY-snap-gene-124.80-mRNA-1	12465666	12482114
maker-chrY-snap-gene-124.82-mRNA-1	12393469	12400859
maker-chrY-augustus-gene-124.176-mRNA-1	12413788	12416058
maker-chrY-augustus-gene-124.179-mRNA-1	12426035	12428250
maker-chrY-augustus-gene-125.22-mRNA-1	12486040	12495612
maker-chrY-augustus-gene-125.28-mRNA-1	12506348	12508449
maker-chrY-augustus-gene-125.31-mRNA-1	12527196	12530108
maker-chrY-augustus-gene-125.35-mRNA-1	12538397	12548182
maker-chrY-augustus-gene-125.39-mRNA-1	12495542	12503007
maker-chrY-snap-gene-125.94-mRNA-1	12507470	12513415
maker-chrY-augustus-gene-125.49-mRNA-1	12530153	12535170
maker-chrY-augustus-gene-125.67-mRNA-1	12575695	12583426
maker-chrY-snap-gene-126.22-mRNA-1	12589511	12597586
maker-chrY-augustus-gene-126.16-mRNA-1	12639152	12675891
maker-chrY-augustus-gene-127.79-mRNA-1	12747033	12754838
maker-chrY-augustus-gene-127.85-mRNA-1	12774723	12780496
maker-chrY-augustus-gene-127.92-mRNA-1	12780677	12780981
maker-chrY-augustus-gene-127.95-mRNA-1	12679924	12684009
maker-chrY-augustus-gene-127.96-mRNA-1	12684221	12686119
maker-chrY-snap-gene-127.26-mRNA-1	12689665	12695376
maker-chrY-snap-gene-127.31-mRNA-1	12696101	12709259
maker-chrY-augustus-gene-127.125-mRNA-1	12712060	12715143
maker-chrY-augustus-gene-127.133-mRNA-1	12740637	12742538
maker-chrY-augustus-gene-127.134-mRNA-1	12742564	12743813
augustus_masked-chrY-processed-gene-127.155-mRNA-1	12756610	12757008
maker-chrY-snap-gene-127.57-mRNA-1	12765428	12772076
maker-chrY-snap-gene-127.55-mRNA-1	12755201	12756505
maker-chrY-snap-gene-127.47-mRNA-1	12718890	12719094
augustus_masked-chrY-processed-gene-128.1-mRNA-1	12829873	12842449
augustus_masked-chrY-processed-gene-128.0-mRNA-1	12783567	12799247
maker-chrY-augustus-gene-128.41-mRNA-1	12842867	12856387
augustus_masked-chrY-processed-gene-129.80-mRNA-1	12887866	12901811
snap_masked-chrY-processed-gene-129.32-mRNA-1	12946953	12981887
maker-chrY-snap-gene-129.24-mRNA-1	12983598	12989028
maker-chrY-snap-gene-130.0-mRNA-1	13020045	13024750
maker-chrY-snap-gene-130.7-mRNA-1	13034259	13035219
maker-chrY-snap-gene-130.8-mRNA-1	13035589	13036280
maker-chrY-augustus-gene-130.42-mRNA-1	13037099	13040226
maker-chrY-augustus-gene-130.51-mRNA-1	13018433	13020911
maker-chrY-augustus-gene-130.55-mRNA-1	13042202	13055683
maker-chrY-augustus-gene-131.5-mRNA-1	13057275	13066748
maker-chrY-augustus-gene-131.8-mRNA-1	13095761	13104848
maker-chrY-snap-gene-133.0-mRNA-1	13298423	13302093
maker-chrY-augustus-gene-133.27-mRNA-1	13253431	13257741
maker-chrY-augustus-gene-133.31-mRNA-1	13271313	13274451
maker-chrY-augustus-gene-133.36-mRNA-1	13287811	13296770
maker-chrY-augustus-gene-133.40-mRNA-1	13316829	13317855
maker-chrY-augustus-gene-133.41-mRNA-1	13318109	13319297
maker-chrY-snap-gene-134.8-mRNA-1	13355136	13359259
snap_masked-chrY-processed-gene-134.6-mRNA-1	13359267	13414981
maker-chrY-augustus-gene-135.54-mRNA-1	13303275	13309484
maker-chrY-snap-gene-135.6-mRNA-1	13329219	13330188
maker-chrY-snap-gene-135.7-mRNA-1	13339512	13356722
maker-chrY-augustus-gene-135.66-mRNA-1	13459489	13470611
maker-chrY-augustus-gene-135.69-mRNA-1	13526206	13543808
maker-chrY-snap-gene-135.27-mRNA-1	13543560	13547898
maker-chrY-augustus-gene-135.99-mRNA-1	13548888	13551553
maker-chrY-snap-gene-135.39-mRNA-1	13552670	13553547
maker-chrY-snap-gene-135.40-mRNA-1	13554451	13555588
maker-chrY-augustus-gene-135.109-mRNA-1	13556981	13561310
maker-chrY-augustus-gene-135.112-mRNA-1	13566238	13570882
maker-chrY-snap-gene-136.27-mRNA-1	13582454	13587789
maker-chrY-snap-gene-136.35-mRNA-1	13614518	13624567
augustus_masked-chrY-processed-gene-136.51-mRNA-1	13627138	13628916
maker-chrY-augustus-gene-136.15-mRNA-1	13609882	13613709
maker-chrY-augustus-gene-137.11-mRNA-1	13721951	13729403
maker-chrY-snap-gene-137.88-mRNA-1	13730799	13738193
maker-chrY-augustus-gene-137.23-mRNA-1	13746134	13748432
maker-chrY-augustus-gene-137.24-mRNA-1	13749326	13758924
snap_masked-chrY-processed-gene-137.73-mRNA-1	13614719	13630988
augustus_masked-chrY-processed-gene-137.0-mRNA-1	13633333	13653301
snap_masked-chrY-processed-gene-137.75-mRNA-1	13654324	13733035
augustus_masked-chrY-processed-gene-137.8-mRNA-1	13738001	13742477
maker-chrY-augustus-gene-137.70-mRNA-1	13759149	13760271
maker-chrY-snap-gene-137.114-mRNA-1	13631858	13633208
augustus_masked-chrY-processed-gene-139.0-mRNA-1	13881765	13883762
snap_masked-chrY-processed-gene-139.24-mRNA-1	13883834	13957787
maker-chrY-augustus-gene-139.27-mRNA-1	13942879	13961776
maker-chrY-snap-gene-139.14-mRNA-1	13968950	13987950
maker-chrY-augustus-gene-140.56-mRNA-1	13981274	13992396
maker-chrY-snap-gene-140.17-mRNA-1	14001190	14015296
maker-chrY-snap-gene-140.20-mRNA-1	14017069	14061923
maker-chrY-snap-gene-140.33-mRNA-1	14067619	14082760
maker-chrY-augustus-gene-140.47-mRNA-1	13978559	13981015
augustus_masked-chrY-processed-gene-142.85-mRNA-1	14217646	14238919
maker-chrY-snap-gene-142.17-mRNA-1	14092786	14111847
maker-chrY-snap-gene-142.16-mRNA-1	14111952	14113877
maker-chrY-augustus-gene-142.75-mRNA-1	14159726	14162425
maker-chrY-snap-gene-142.46-mRNA-1	14163260	14168663
maker-chrY-snap-gene-142.44-mRNA-1	14168676	14177557
maker-chrY-augustus-gene-143.66-mRNA-1	14307010	14307547
maker-chrY-augustus-gene-143.67-mRNA-1	14311802	14315820
augustus_masked-chrY-processed-gene-143.4-mRNA-1	14349675	14356679
snap_masked-chrY-processed-gene-143.63-mRNA-1	14357688	14377459
snap_masked-chrY-processed-gene-143.64-mRNA-1	14377671	14384904
maker-chrY-snap-gene-143.33-mRNA-1	14385246	14386172
maker-chrY-snap-gene-143.36-mRNA-1	14243640	14253816
maker-chrY-snap-gene-143.51-mRNA-1	14315233	14318638
maker-chrY-snap-gene-144.12-mRNA-1	14395035	14405413
maker-chrY-augustus-gene-144.103-mRNA-1	14407836	14412150
maker-chrY-snap-gene-144.62-mRNA-1	14419458	14430645
maker-chrY-snap-gene-144.40-mRNA-1	14430932	14441681
maker-chrY-augustus-gene-144.112-mRNA-1	14442912	14445723
maker-chrY-snap-gene-144.78-mRNA-1	14451196	14456679
maker-chrY-augustus-gene-144.167-mRNA-1	14481940	14485951
maker-chrY-augustus-gene-145.15-mRNA-1	14516440	14521937
maker-chrY-snap-gene-145.97-mRNA-1	14526981	14532342
maker-chrY-snap-gene-145.103-mRNA-1	14534256	14537797
maker-chrY-snap-gene-145.102-mRNA-1	14537804	14539835
maker-chrY-snap-gene-145.104-mRNA-1	14329218	14341907
maker-chrY-augustus-gene-145.31-mRNA-1	14357411	14363928
maker-chrY-augustus-gene-145.36-mRNA-1	14386323	14391709
maker-chrY-snap-gene-145.118-mRNA-1	14459834	14463839
maker-chrY-augustus-gene-145.45-mRNA-1	14466165	14468774
maker-chrY-augustus-gene-145.49-mRNA-1	14470070	14470858
maker-chrY-snap-gene-145.128-mRNA-1	14489085	14520537
maker-chrY-snap-gene-145.139-mRNA-1	14521995	14523427
maker-chrY-snap-gene-145.140-mRNA-1	14523500	14525220
maker-chrY-snap-gene-145.135-mRNA-1	14525284	14527234
maker-chrY-augustus-gene-145.90-mRNA-1	14556349	14560915
maker-chrY-snap-gene-146.3-mRNA-1	14560718	14579871
maker-chrY-snap-gene-146.16-mRNA-1	14580359	14584548
maker-chrY-snap-gene-146.22-mRNA-1	14591323	14605191
maker-chrY-augustus-gene-146.85-mRNA-1	14605758	14610533
maker-chrY-augustus-gene-146.86-mRNA-1	14611281	14621261
maker-chrY-snap-gene-146.51-mRNA-1	14592621	14616746
maker-chrY-snap-gene-147.28-mRNA-1	14633778	14645077
snap_masked-chrY-processed-gene-147.9-mRNA-1	14683095	14703799
maker-chrY-augustus-gene-147.21-mRNA-1	14738364	14762200
maker-chrY-augustus-gene-147.24-mRNA-1	14716276	14720479
maker-chrY-augustus-gene-148.15-mRNA-1	14825526	14830711
maker-chrY-snap-gene-148.4-mRNA-1	14774375	14778870
maker-chrY-snap-gene-148.8-mRNA-1	14788465	14819559
maker-chrY-augustus-gene-149.8-mRNA-1	14882492	14895873
maker-chrY-snap-gene-149.64-mRNA-1	14898441	14928651
maker-chrY-augustus-gene-151.11-mRNA-1	15116671	15121009
maker-chrY-snap-gene-151.3-mRNA-1	15121361	15149946
augustus_masked-chrY-processed-gene-154.130-mRNA-1	15471447	15475653
maker-chrY-augustus-gene-154.94-mRNA-1	15358714	15371757
maker-chrY-snap-gene-154.56-mRNA-1	15374999	15381957
maker-chrY-augustus-gene-154.110-mRNA-1	15414627	15425612
maker-chrY-augustus-gene-155.5-mRNA-1	15520783	15524594
maker-chrY-snap-gene-155.61-mRNA-1	15525110	15525958
augustus_masked-chrY-processed-gene-155.2-mRNA-1	15556778	15569664
snap_masked-chrY-processed-gene-155.52-mRNA-1	15570124	15581898
maker-chrY-snap-gene-155.104-mRNA-1	15475802	15482856
maker-chrY-snap-gene-155.67-mRNA-1	15483247	15488503
maker-chrY-snap-gene-155.69-mRNA-1	15488504	15493513
augustus_masked-chrY-processed-gene-155.3-mRNA-1	15500675	15503134
snap_masked-chrY-processed-gene-155.54-mRNA-1	15522826	15570630
maker-chrY-snap-gene-155.122-mRNA-1	15571471	15579564
maker-chrY-augustus-gene-156.21-mRNA-1	15625496	15642572
maker-chrY-augustus-gene-156.22-mRNA-1	15642688	15648322
maker-chrY-augustus-gene-156.31-mRNA-1	15649555	15661035
maker-chrY-snap-gene-157.85-mRNA-1	15766128	15781549
maker-chrY-snap-gene-157.117-mRNA-1	15797051	15805680
snap_masked-chrY-processed-gene-157.8-mRNA-1	15806714	15810364
maker-chrY-augustus-gene-157.53-mRNA-1	15684921	15697164
maker-chrY-augustus-gene-157.59-mRNA-1	15756264	15763522
maker-chrY-augustus-gene-157.72-mRNA-1	15781567	15788944
maker-chrY-augustus-gene-157.82-mRNA-1	15853454	15859520
